# Supplementary material for: The Transplantation Resistance of Type II Diabetes Mellitus Adipose-Derived Stem Cells Is Due to G6PC and IGF1 Genes Related to the FoxO Signaling Pathway
Source: Int J Mol Sci. 2021 Jun 19;22(12):6595. doi: 10.3390/ijms22126595 (PMC8235161; doi:10.3390/ijms22126595)
Supplement: Supplementary file 1 [file ijms-22-06595-s001.zip]

Archive with 3 entries (3 files):
- Supplementary Figure 1.pdf
- Supplementary Table 1.xlsx
- Supplementary Table 2.xlsx
