# Supplementary material for: The Transplantation Resistance of Type II Diabetes Mellitus Adipose-Derived Stem Cells Is Due to G6PC and IGF1 Genes Related to the FoxO Signaling Pathway
Source: Int J Mol Sci. 2021 Jun 19;22(12):6595. doi: 10.3390/ijms22126595 (PMC8235161; doi:10.3390/ijms22126595)
Supplement: Supplementary file 1 [file ijms-22-06595-s001.zip › Supplementary Table 1.xlsx]

## Sheet: Sheet1
	Supplementary Table 1 The list of the differrentry expression gene
	Name	Normal Expression value	T2DM Expression value	Ratio	Gene name	Transcript length	Exons	Gene ID
	UBR5_8	0.0256032	8.40009	328.087	UBR5	9418	59	ENSG00000104517
	CAST_10	0.106601	23.1853	217.496	CAST	4524	30	ENSG00000153113
	SON_21	0.0273609	5.03051	183.858	SON	8813	12	ENSG00000159140
	VDR_2	0.0506365	8.1666	161.279	VDR	4762	10	ENSG00000111424
	CHKB_12	0.0649599	9.63853	148.377	CHKB	1856	10	ENSG00000100288
	CBS_1	0.0933531	12.2598	131.327	CBS	2583	17	ENSG00000160200
	CKAP5_3	0.0375126	4.13128	110.13	CKAP5	6428	42	ENSG00000175216
	ARHGAP20_3	0.0206944	2.21233	106.905	ARHGAP20	5826	15	ENSG00000137727
	ZNF512B_1	0.0408005	4.24897	104.14	ZNF512B	5910	17	ENSG00000196700
	UBTF_2	0.0800834	8.22919	102.758	UBTF	3011	20	ENSG00000108312
	RPS4XP22_1	0.309143	29.63	95.8457	RPS4XP22	780	1	ENSG00000239830
	LDHAP7_1	0.124938	11.9748	95.8457	LDHAP7	965	1	ENSG00000235847
	ZNF746_1	0.0635057	5.56001	87.5514	ZNF746	3797	7	ENSG00000181220
	EIF4G3_17	0.0778345	6.22273	79.9482	EIF4G3	6196	35	ENSG00000075151
	SLC6A6_4	0.0376238	2.84326	75.5707	SLC6A6	6409	14	ENSG00000131389
	KIF3A_1	0.0738307	5.06912	68.6587	KIF3A	3266	18	ENSG00000131437
	STK11IP_10	0.100054	6.76203	67.5835	STK11IP	3615	25	ENSG00000144589
	PDE4DIP_39	0.101621	6.8099	67.013	PDE4DIP	8305	46	ENSG00000178104
	RCN1P2_1	0.78887	48.589	61.5932	RCN1P2	917	1	ENSG00000214455
	HOOK2_17	0.138954	8.23846	59.2892	HOOK2	2603	22	ENSG00000095066
	CARS_16	0.0868003	4.83967	55.7564	CARS	2778	23	ENSG00000110619
	RPL10P3_1	0.772856	41.7859	54.0668	RPL10P3	468	1	ENSG00000230734
	HNRNPC_24	0.140683	7.26056	51.6092	HNRNPC	1714	9	ENSG00000092199
	RAP1GDS1_17	0.231301	11.4044	49.3053	RAP1GDS1	2085	14	ENSG00000138698
	SLX1A-SULT1A3_1	0.101316	4.90202	48.3837	SLX1A-SULT1A3	2380	9	ENSG00000213599
	NF1_6	0.0585175	2.83129	48.3837	NF1	12362	57	ENSG00000196712
	ATXN3_13	0.11797	5.65347	47.9229	ATXN3	1022	10	ENSG00000066427
	TNC_4	0.0773724	3.45834	44.6973	TNC	6233	23	ENSG00000041982
	CCT3_10	0.319803	14.1469	44.2365	CCT3	1885	13	ENSG00000163468
	TGFB1I1_6	0.272004	11.7191	43.0845	TGFB1I1	1773	11	ENSG00000140682
	CRYBG3_2_1	0.0514798	2.08751	40.5501	CRYBG3_2	2342	7	ENSG00000080200
	SMAD5_11	0.139101	5.54441	39.8589	SMAD5	6934	8	ENSG00000113658
	WRNIP1_1	0.309738	12.2745	39.6285	WRNIP1	1557	6	ENSG00000124535
	ADAP1_3	0.0510223	2.02194	39.6285	ADAP1	2363	11	ENSG00000105963
	SAMD1_1	0.321508	12.4446	38.7069	SAMD1	750	5	ENSG00000141858
	LPHN1_2	0.0859648	3.32743	38.7069	LPHN1	5610	23	ENSG00000072071
	PLEKHA1_1	0.0641477	2.48296	38.7069	PLEKHA1	3759	12	ENSG00000107679
	HHLA3_2	0.13426	5.07306	37.7853	HHLA3	898	3	ENSG00000197568
	DNAJA3_1	0.0526948	1.99109	37.7853	DNAJA3	2288	3	ENSG00000103423
	ARL4A_1	0.210228	7.94353	37.7853	ARL4A	1147	2	ENSG00000122644
	APEH_6	0.125198	4.49988	35.9422	APEH	963	11	ENSG00000164062
	PIF1_3	0.0897399	3.22545	35.9422	PIF1	2687	13	ENSG00000140451
	FRYL_1	0.0868706	3.12232	35.9422	FRYL	11103	61	ENSG00000075539
	ZNF223_1_3	0.0320142	1.15066	35.9422	ZNF223_1	3766	11	ENSG00000267022
	SLC35F2_2	0.121416	4.25204	35.0206	SLC35F2	993	7	ENSG00000110660
	RPS9_4	3.27963	114.855	35.0206	RPS9	772	5	ENSG00000170889
	TPRN_2	0.0571672	1.94934	34.099	TPRN	2109	3	ENSG00000176058
	FAM65A_14	0.0283018	0.965061	34.099	FAM65A	4260	23	ENSG00000039523
	NBR2_1	0.123278	4.20364	34.099	NBR2	978	4	ENSG00000198496
	DLG1_24	0.0488614	1.64361	33.6382	DLG1	4935	25	ENSG00000075711
	RNF14_9	0.246304	8.20954	33.331	RNF14	2937	8	ENSG00000013561
	QARS_2	0.299914	9.9043	33.0238	QARS	2412	24	ENSG00000172053
	ZNF667-AS1_6	0.711301	22.9436	32.2558	ZNF667-AS1	678	3	ENSG00000166770
	ZNF667-AS1_1	0.36535	11.7847	32.2558	ZNF667-AS1	660	3	ENSG00000166770
	HLA-DPA1_2	0.416821	13.2528	31.795	HLA-DPA1	1157	5	ENSG00000231389
	PIK3R1_7	0.0374718	1.17415	31.3342	PIK3R1	6435	15	ENSG00000145675
	NAA10_7	0.227054	6.9053	30.4126	NAA10	1062	5	ENSG00000102030
	CCDC88A_6	0.0837261	2.54633	30.4126	CCDC88A	2880	16	ENSG00000115355
	SNX1_6	0.179124	5.42012	30.259	SNX1	8077	14	ENSG00000028528
	MAP3K7_4	0.0491002	1.47064	29.9518	MAP3K7	4911	17	ENSG00000135341
	FRMPD1_3	0.0485076	1.45289	29.9518	FRMPD1	4971	16	ENSG00000070601
	SEPT2_34	0.155569	4.58787	29.491	SEPT2	775	8	ENSG00000168385
	ZNF786_3	0.0419504	1.23716	29.491	ZNF786	2874	4	ENSG00000197362
	MEIS3_9	0.113741	3.35434	29.491	MEIS3	1060	7	ENSG00000105419
	RPLP0_5	0.873664	25.0751	28.7011	RPLP0	966	8	ENSG00000089157
	INPP4B_14	0.0532298	1.52074	28.5694	INPP4B	2265	18	ENSG00000109452
	HEATR2_2	0.153914	4.34994	28.2622	HEATR2	2350	13	ENSG00000164818
	FAM134A_10	0.243076	6.83252	28.1086	FAM134A	992	9	ENSG00000144567
	ZSCAN18_1	0.0992718	2.79039	28.1086	ZSCAN18	2429	4	ENSG00000121413
	EPHB4_5	0.350019	9.79455	27.9829	EPHB4	3789	16	ENSG00000196411
	VEZT_23	0.449414	12.5006	27.8154	VEZT	2951	13	ENSG00000028203
	PRKCSH_11	1.01636	27.8074	27.3598	PRKCSH	1898	17	ENSG00000130175
	MTRNR2L8_1	0.654232	17.8297	27.2528	MTRNR2L8	1290	1	ENSG00000255823
	GALT_1_18	0.0939716	2.51151	26.7262	GALT_1	2566	7	ENSG00000213930
	EEF1D_48	0.132928	3.55266	26.7262	EEF1D	907	3	ENSG00000104529
	ERAP2_5	0.486066	12.757	26.2454	ERAP2	5705	19	ENSG00000164308
	DBN1_4	0.196233	5.13606	26.1733	DBN1	3072	15	ENSG00000113758
	TTLL4_10	0.0970933	2.50546	25.8046	TTLL4	4967	20	ENSG00000135912
	DMD_22	0.0173077	0.438644	25.3438	DMD	13932	79	ENSG00000198947
	SH3BP2_5	0.171146	4.31929	25.2375	SH3BP2	9158	13	ENSG00000087266
	CTC-340A15.2_14	0.299914	7.46278	24.883	CTC-340A15.2	804	6	ENSG00000241956
	SETD4_2	0.10349	2.57514	24.883	SETD4	1165	7	ENSG00000185917
	FGF9_2	0.25713	6.39818	24.883	FGF9	4220	3	ENSG00000102678
	PLEKHG5_14	0.102283	2.5451	24.883	PLEKHG5	4715	21	ENSG00000171680
	METTL9_8	0.31603	7.86379	24.883	METTL9	763	5	ENSG00000197006
	ZC3H18_1	0.0259058	0.644615	24.883	ZC3H18	4654	5	ENSG00000158545
	BMI1_10	0.127853	3.06355	23.9614	BMI1	943	7	ENSG00000168283
	MRPS31P5_5	0.0690129	1.65365	23.9614	MRPS31P5	3494	9	ENSG00000243406
	CSPG4P9_1	0.0354292	0.848935	23.9614	CSPG4P9	3403	12	ENSG00000205275
	FGFR1_39	0.317167	7.56079	23.8386	FGFR1	5702	18	ENSG00000077782
	NAPRT1_7	0.203888	4.82281	23.6542	NAPRT1	1774	12	ENSG00000147813
	ZSCAN18_11	0.173538	4.07826	23.5006	ZSCAN18	2779	7	ENSG00000121413
	LDHAP4_1	0.84565	19.595	23.1715	LDHAP4	998	1	ENSG00000214110
	RPL3_1	0.200109	4.61048	23.0398	RPL3	1205	8	ENSG00000100316
	TMEM44_6	0.127448	2.93638	23.0398	TMEM44	946	2	ENSG00000145014
	RP11-529K1.3_1	0.139061	3.20394	23.0398	RP11-529K1.3	867	8	ENSG00000260537
	TGFB1I1_14	0.408697	9.41631	23.0398	TGFB1I1	1770	10	ENSG00000140682
	MME_1	0.566036	12.9979	22.963	MME	2556	23	ENSG00000196549
	CHI3L1_5	0.807359	18.3534	22.7326	CHI3L1	1792	10	ENSG00000133048
	HTATIP2_4	0.137947	3.11471	22.579	HTATIP2	1748	5	ENSG00000109854
	ATG4B_15	0.143105	3.23116	22.579	ATG4B	1685	13	ENSG00000168397
	DDX42_5	0.0613722	1.38572	22.579	DDX42	3929	11	ENSG00000198231
	MYO5A_12	0.0402859	0.900335	22.3486	MYO5A	11971	40	ENSG00000197535
	ZNF343_1	0.228056	5.07923	22.2718	ZNF343	3172	2	ENSG00000088876
	AIMP2_2	0.140193	3.10081	22.1182	AIMP2	860	3	ENSG00000106305
	TPD52L1_2	0.370971	8.20523	22.1182	TPD52L1	650	5	ENSG00000111907
	C16orf45_9	0.39018	8.57016	21.9646	C16orf45	1854	5	ENSG00000166780
	DIS3L_14	0.147933	3.16977	21.4271	DIS3L	3260	16	ENSG00000166938
	ITGA5_5	0.0904468	1.91717	21.1967	ITGA5	1333	4	ENSG00000161638
	TPT1-AS1_15	0.0420236	0.890759	21.1967	TPT1-AS1	2869	3	ENSG00000170919
	PLXNB1_9	0.100179	2.12346	21.1967	PLXNB1	2407	20	ENSG00000164050
	CTDNEP1_10	0.281367	5.96403	21.1967	CTDNEP1	857	8	ENSG00000175826
	TALDO1_6	0.391765	8.12358	20.7359	TALDO1	1231	8	ENSG00000177156
	NEK1_7	0.0853109	1.76899	20.7359	NEK1	5653	34	ENSG00000137601
	REV3L_13	0.043986	0.912087	20.7359	REV3L	10964	34	ENSG00000009413
	PSG4_11	0.222446	4.6126	20.7359	PSG4	2168	6	ENSG00000243137
	NDUFA3_1	0.270934	5.4932	20.2751	NDUFA3	445	5	ENSG00000170906
	PTPRS_12	0.101188	2.02828	20.0447	PTPRS	4766	28	ENSG00000105426
	SH3GLB2_1	0.475135	9.41446	19.8143	SH3GLB2	1015	9	ENSG00000148341
	FKBP8_3	0.549274	10.8202	19.6991	FKBP8	1756	9	ENSG00000105701
	ABCA9_2	0.137992	2.68879	19.4851	ABCA9	6116	38	ENSG00000154258
	CHMP7_8	0.0904468	1.75046	19.3535	CHMP7	2666	7	ENSG00000147457
	PGLS_3	0.277481	5.37022	19.3535	PGLS	869	4	ENSG00000130313
	AC010327.2_1	0.0787753	1.52458	19.3535	AC010327.2	3061	1	ENSG00000269808
	SLC47A1_2	0.0735156	1.42278	19.3535	SLC47A1	3280	17	ENSG00000142494
	MAGOHB_11	0.228128	4.30994	18.8927	MAGOHB	1057	6	ENSG00000111196
	MMAB_4	0.255165	4.82075	18.8927	MMAB	945	7	ENSG00000139428
	SETDB2_4	0.112784	2.13078	18.8927	SETDB2	2138	11	ENSG00000136169
	AMACR_4	0.123911	2.32198	18.7391	AMACR	2919	4	ENSG00000242110
	PAFAH2_6	0.0955732	1.76159	18.4319	PAFAH2	2523	11	ENSG00000158006
	PRELID2_2	0.057303	1.0562	18.4319	PRELID2	2104	7	ENSG00000186314
	ODF2_5	0.114389	2.1084	18.4319	ODF2	1054	6	ENSG00000136811
	DVL2_7	0.0972303	1.79214	18.4319	DVL2	1240	4	ENSG00000004975
	SENP2_3	0.228777	4.11137	17.9711	SENP2	2108	17	ENSG00000163904
	METTL17_15	0.160754	2.88892	17.9711	METTL17	1500	14	ENSG00000165792
	ZNF793_8	0.0359254	0.645618	17.9711	ZNF793	6712	4	ENSG00000188227
	OXR1_16	0.133999	2.37723	17.7407	OXR1	3599	15	ENSG00000164830
	TMEM39B_7	0.119847	2.09855	17.5103	TMEM39B	2012	9	ENSG00000121775
	LCLAT1_11	0.0476544	0.834442	17.5103	LCLAT1	5060	7	ENSG00000172954
	PDE11A_10	0.025998	0.455232	17.5103	PDE11A	9275	20	ENSG00000128655
	AC004381.6_3	0.0985416	1.72549	17.5103	AC004381.6	2447	20	ENSG00000005189
	DHX38_11	0.124166	2.17419	17.5103	DHX38	971	5	ENSG00000140829
	ZNRF1_5	0.250136	4.37995	17.5103	ZNRF1	964	2	ENSG00000186187
	ARMCX5_7	0.025984	0.454986	17.5103	ARMCX5	4640	1	ENSG00000125962
	FBXO18_10	0.57756	9.98016	17.2799	FBXO18	835	9	ENSG00000134452
	BTBD7_7	0.106038	1.82419	17.2031	BTBD7	6822	8	ENSG00000011114
	PPP1CB_7	0.211519	3.50882	16.5887	PPP1CB	570	4	ENSG00000213639
	NAGK_11	0.178088	2.95425	16.5887	NAGK	677	3	ENSG00000124357
	PDHB_8	0.163147	2.70639	16.5887	PDHB	1478	9	ENSG00000168291
	ERAP2_9	0.224726	3.72791	16.5887	ERAP2	3219	18	ENSG00000164308
	WHAMM_1	0.178088	2.95425	16.5887	WHAMM	677	5	ENSG00000156232
	OXLD1_1	0.177825	2.94989	16.5887	OXLD1	678	2	ENSG00000204237
	ROBO3_12	0.0732922	1.21582	16.5887	ROBO3	1645	11	ENSG00000154134
	TACC1_33	0.18809	3.07683	16.3583	TACC1	2564	13	ENSG00000147526
	TIAL1_6	0.364247	5.8985	16.1937	TIAL1	2317	13	ENSG00000151923
	TMEM136_1	0.0638589	1.02991	16.1279	TMEM136	3776	2	ENSG00000181264
	C11orf63_2	0.248589	4.00921	16.1279	C11orf63	2910	9	ENSG00000109944
	NGLY1_11	0.115595	1.8643	16.1279	NGLY1	2086	12	ENSG00000151092
	C1S_18	0.445714	7.18842	16.1279	C1S	541	3	ENSG00000182326
	HCFC1_1	0.205518	3.27398	15.9304	HCFC1	8213	27	ENSG00000172534
	IBTK_1	0.0658289	1.03135	15.6671	IBTK	3663	13	ENSG00000005700
	RP5-1165K10.2_1	0.0580759	0.909881	15.6671	RP5-1165K10.2	2076	9	ENSG00000273432
	HDAC7_20	0.22001	3.44692	15.6671	HDAC7	548	2	ENSG00000061273
	RP11-307C12.12_1	0.150896	2.3641	15.6671	RP11-307C12.12	799	1	ENSG00000271380
	AC009234.1_1	0.166068	2.60181	15.6671	AC009234.1	726	1	ENSG00000230327
	PAX8-AS1_4	0.253289	3.9683	15.6671	PAX8-AS1	1904	3	ENSG00000189223
	PPP4C_11	0.0904468	1.41704	15.6671	PPP4C	1333	8	ENSG00000149923
	DTNA_27	0.0400816	0.627963	15.6671	DTNA	6016	21	ENSG00000134769
	LPP_5	0.580467	9.08207	15.6461	LPP	18278	11	ENSG00000145012
	ARID1B_8	0.482496	7.49194	15.5275	ARID1B	8246	20	ENSG00000049618
	SLMAP_9	0.23594	3.66026	15.5135	SLMAP	3066	11	ENSG00000163681
	BAG6_25	0.615916	9.3658	15.2063	BAG6	783	6	ENSG00000204463
	NTNG1_11	0.0597747	0.908952	15.2063	NTNG1	4034	8	ENSG00000162631
	KCNMA1_10	0.0580061	0.882057	15.2063	KCNMA1	4157	28	ENSG00000156113
	REXO2_13	0.284353	4.32395	15.2063	REXO2	848	3	ENSG00000076043
	DGKH_1	0.0669623	1.01825	15.2063	DGKH	3601	30	ENSG00000102780
	PTPRS_2	0.114871	1.7392	15.1405	PTPRS	7347	38	ENSG00000105426
	NFRKB_5	0.361047	5.43473	15.0527	NFRKB	5009	25	ENSG00000170322
	ZNF788_1_2	0.192085	2.8914	15.0527	ZNF788_1	3766	3	ENSG00000188474
	TRO_13	0.324975	4.8347	14.8772	TRO	2597	14	ENSG00000067445
	RABGEF1_2	0.169572	2.50042	14.7455	RABGEF1	711	4	ENSG00000154710
	PCOLCE_7	0.121171	1.78673	14.7455	PCOLCE	995	4	ENSG00000106333
	PVT1_13	0.141925	2.09276	14.7455	PVT1	1699	8	ENSG00000249859
	NRP1_4	0.0645253	0.951458	14.7455	NRP1	3737	11	ENSG00000099250
	TRIM8_1	0.220412	3.25009	14.7455	TRIM8	547	4	ENSG00000171206
	FAM63A_6	0.200943	2.963	14.7455	FAM63A	2400	10	ENSG00000143409
	FAM214A_10	0.131622	1.94083	14.7455	FAM214A	916	3	ENSG00000047346
	ADAM10_15	0.205393	3.02862	14.7455	ADAM10	587	4	ENSG00000137845
	CRNDE_2	0.205393	3.02862	14.7455	CRNDE	587	5	ENSG00000245694
	C7orf25_5	0.0983807	1.45067	14.7455	C7orf25	2451	2	ENSG00000136197
	RP4-545C24.1_4	0.155971	2.29987	14.7455	RP4-545C24.1	773	4	ENSG00000244198
	SCAF4_2	0.407528	6.0092	14.7455	SCAF4	3846	19	ENSG00000156304
	FAM179B_9	0.0483035	0.712259	14.7455	FAM179B	4992	5	ENSG00000198718
	ABI1_11	0.420455	6.10295	14.5151	ABI1	3441	9	ENSG00000136754
	ATG4A_5	0.364561	5.27964	14.4822	ATG4A	2315	13	ENSG00000101844
	MST1P2_2	0.105251	1.50349	14.2847	MST1P2	2291	18	ENSG00000186301
	SNF8_11	0.350992	5.01381	14.2847	SNF8	687	3	ENSG00000159210
	STXBP2_6	0.158326	2.26165	14.2847	STXBP2	1523	16	ENSG00000076944
	SHANK3_1	0.0843706	1.19743	14.1925	SHANK3	7145	23	ENSG00000251322
	GPR133_10	0.0872242	1.22587	14.0543	GPR133	5529	13	ENSG00000111452
	RP11-705C15.2_2	0.184633	2.59489	14.0543	RP11-705C15.2	2612	4	ENSG00000256594
	FRYL_18	0.171428	2.40141	14.0082	FRYL	7033	30	ENSG00000075539
	NADSYN1_14	0.200054	2.79625	13.9775	NADSYN1	3616	21	ENSG00000172890
	TTC26_6	0.150801	2.08466	13.8239	TTC26	1599	15	ENSG00000105948
	SHANK2_16	0.0502496	0.694646	13.8239	SHANK2	7198	10	ENSG00000162105
	RP11-397O8.7_1	0.227054	3.13877	13.8239	RP11-397O8.7	531	1	ENSG00000272349
	TAMM41_4	0.0871139	1.20425	13.8239	TAMM41	2768	3	ENSG00000144559
	ZNF826P_3	0.0833787	1.15262	13.8239	ZNF826P	1446	3	ENSG00000231205
	BTBD19_3	0.147301	2.03627	13.8239	BTBD19	1637	9	ENSG00000222009
	NSUN2_1	0.135543	1.87373	13.8239	NSUN2	3558	13	ENSG00000037474
	TIMM50_13	0.155971	2.15613	13.8239	TIMM50	773	2	ENSG00000105197
	TTC37_10	0.153587	2.12317	13.8239	TTC37	785	4	ENSG00000198677
	EDA2R_2	0.501312	6.89709	13.7581	EDA2R	3367	6	ENSG00000131080
	SULF2_8	2.01986	27.765	13.746	SULF2	4238	21	ENSG00000196562
	ATP5J2_4	1.57259	21.4978	13.6703	ATP5J2	460	4	ENSG00000241468
	VEGFA_25	0.603331	8.15504	13.5167	VEGFA	1199	8	ENSG00000112715
	FTSJ1_5	0.491436	6.64259	13.5167	FTSJ1	736	6	ENSG00000068438
	ZNRD1-AS1_6	0.161076	2.15248	13.3631	ZNRD1-AS1	1497	6	ENSG00000204623
	GOLGA6L3_1	0.143616	1.91916	13.3631	GOLGA6L3	1679	9	ENSG00000188388
	HYDIN_25	0.0153401	0.204992	13.3631	HYDIN	15719	86	ENSG00000157423
	EIF2S3L_2	0.301038	4.0228	13.3631	EIF2S3L	1602	1	ENSG00000180574
	GRB2_8	0.350992	4.69034	13.3631	GRB2	687	4	ENSG00000177885
	EIF4G3_1	0.110661	1.42779	12.9023	EIF4G3	2179	15	ENSG00000075151
	RP1-34H18.1_1	0.243321	3.1394	12.9023	RP1-34H18.1	991	2	ENSG00000231121
	CNKSR2_6	0.0553688	0.714386	12.9023	CNKSR2	4355	20	ENSG00000149970
	EPHA1_5	0.185201	2.38952	12.9023	EPHA1	651	2	ENSG00000146904
	ICT1_2	0.203315	2.62323	12.9023	ICT1	593	6	ENSG00000167862
	ZNF74_3	0.0310816	0.401025	12.9023	ZNF74	3879	2	ENSG00000185252
	CCNG1_4	0.317696	4.09901	12.9023	CCNG1	759	2	ENSG00000113328
	POLL_15	0.0959153	1.23753	12.9023	POLL	1257	4	ENSG00000166169
	TRMT2A_14	0.341269	4.3133	12.639	TRMT2A	2473	12	ENSG00000099899
	VEPH1_3	0.464309	5.84803	12.5951	VEPH1	779	3	ENSG00000197415
	SPG21_13	0.471881	5.94339	12.5951	SPG21	1533	8	ENSG00000090487
	ATP6V1F_2	0.339144	4.21946	12.4415	ATP6V1F	711	3	ENSG00000128524
	METTL21A_13	0.176524	2.19622	12.4415	METTL21A	1366	4	ENSG00000144401
	PSMC6_2	0.232528	2.893	12.4415	PSMC6	1037	5	ENSG00000100519
	MAN2C1_2	0.249618	3.10563	12.4415	MAN2C1	966	3	ENSG00000140400
	RANBP3_22	0.435255	5.41523	12.4415	RANBP3	554	8	ENSG00000031823
	CPEB2_9	0.119787	1.49033	12.4415	CPEB2	2013	10	ENSG00000137449
	CSNK1G3_2	0.153685	1.91207	12.4415	CSNK1G3	1569	12	ENSG00000151292
	RP11-578F21.12_3	0.889783	11.0702	12.4415	RP11-578F21.12	542	4	ENSG00000261377
	SLC2A4RG_5	0.465504	5.79158	12.4415	SLC2A4RG	518	4	ENSG00000125520
	NUPL2_10	0.0953465	1.18625	12.4415	NUPL2	2529	4	ENSG00000136243
	CCNL1_3	0.867746	10.7255	12.3602	CCNL1	2362	13	ENSG00000163660
	TBL2_16	0.529726	6.39531	12.0729	TBL2	2276	7	ENSG00000106638
	RP11-666G4.1_1	0.0670181	0.802925	11.9807	RP11-666G4.1	1799	1	ENSG00000229031
	PLEKHF1_3	0.170531	2.04309	11.9807	PLEKHF1	707	2	ENSG00000166289
	TMEM44_12	0.101273	1.21332	11.9807	TMEM44	2381	11	ENSG00000145014
	ZNF333_5	0.0866132	1.03769	11.9807	ZNF333	2784	13	ENSG00000160961
	NIPAL3_2	0.21581	2.58555	11.9807	NIPAL3	1676	12	ENSG00000001461
	PRR3_2	0.120265	1.44086	11.9807	PRR3	2005	5	ENSG00000204576
	DAAM2_4	0.208591	2.49907	11.9807	DAAM2	578	4	ENSG00000146122
	ANXA11_6	0.304075	3.64303	11.9807	ANXA11	793	3	ENSG00000122359
	USP5_6	0.156986	1.88081	11.9807	USP5	768	5	ENSG00000111667
	ZFP64_4	0.215874	2.58632	11.9807	ZFP64	2234	5	ENSG00000020256
	FBLN1_10	0.0952711	1.14142	11.9807	FBLN1	2531	15	ENSG00000077942
	C1orf86_12	0.297326	3.56218	11.9807	C1orf86	811	4	ENSG00000162585
	CD46_1	0.138263	1.65649	11.9807	CD46	872	6	ENSG00000117335
	PQLC3_9	0.12992	1.55653	11.9807	PQLC3	928	8	ENSG00000162976
	MAPK9_1	0.183509	2.19857	11.9807	MAPK9	657	5	ENSG00000050748
	LONP1_10	0.176265	2.11179	11.9807	LONP1	684	4	ENSG00000196365
	HUNK_1	0.0326515	0.391188	11.9807	HUNK	7385	11	ENSG00000142149
	SERPINB1_5	1.57705	18.7489	11.8886	SERPINB1	1529	8	ENSG00000021355
	SHISA5_7	0.696601	8.19763	11.768	SHISA5	2250	6	ENSG00000164054
	THBS3_1	0.273546	3.21426	11.7503	THBS3	1763	14	ENSG00000169231
	EVA1C_11	0.241373	2.8362	11.7503	EVA1C	1998	8	ENSG00000166979
	EP400_3	0.108131	1.2683	11.7294	EP400	12265	53	ENSG00000183495
	ATP6V1G2_6	0.151846	1.74925	11.5199	ATP6V1G2	1588	3	ENSG00000213760
	LAMP3_1	0.0714463	0.823055	11.5199	LAMP3	3375	6	ENSG00000078081
	CYGB_5	0.306004	3.52514	11.5199	CYGB	788	4	ENSG00000161544
	TMX3_8	0.159795	1.84083	11.5199	TMX3	1509	15	ENSG00000166479
	PINLYP_4	0.341546	3.93458	11.5199	PINLYP	706	3	ENSG00000234465
	TBX1_5	0.81072	9.33943	11.5199	TBX1	2082	9	ENSG00000184058
	HADHA_5	0.320653	3.6939	11.5199	HADHA	752	5	ENSG00000084754
	SYNE1_3	0.444423	5.06121	11.3883	SYNE1	3798	19	ENSG00000131018
	RNF213_15	0.326804	3.70684	11.3427	RNF213	4796	23	ENSG00000173821
	C1QTNF1_3	0.505598	5.73484	11.3427	C1QTNF1	3100	5	ENSG00000173918
	RPL13A_2	0.208591	2.35489	11.2895	RPL13A	2312	3	ENSG00000142541
	CAPRIN1_1	0.523591	5.88697	11.2434	CAPRIN1	3454	17	ENSG00000135387
	NUMA1_4	0.367019	4.07428	11.101	NUMA1	7227	27	ENSG00000137497
	DENND3_13	0.0418195	0.462487	11.0591	DENND3	2883	6	ENSG00000105339
	ANPEP_2	0.131335	1.45245	11.0591	ANPEP	918	6	ENSG00000166825
	UTP14A_4	0.202972	2.2447	11.0591	UTP14A	2376	14	ENSG00000156697
	SDHDP6_1	0.753535	8.33344	11.0591	SDHDP6	480	1	ENSG00000224183
	SLC22A15_1	0.196042	2.16805	11.0591	SLC22A15	1230	6	ENSG00000163393
	SHISA5_8	0.179146	1.9812	11.0591	SHISA5	673	3	ENSG00000164054
	NDUFB4_5	0.78036	8.6301	11.0591	NDUFB4	309	2	ENSG00000065518
	LINC00969_6	0.102088	1.129	11.0591	LINC00969	2362	3	ENSG00000242086
	NREP_18	0.0676575	0.748232	11.0591	NREP	3564	6	ENSG00000134986
	C4A-AS1_1	0.0575492	0.636444	11.0591	C4A-AS1	2095	2	ENSG00000233627
	TSPAN4_11	0.124551	1.37743	11.0591	TSPAN4	968	5	ENSG00000214063
	MRVI1_15	0.19681	2.17654	11.0591	MRVI1	6126	21	ENSG00000072952
	BDNF_11	0.0604642	0.668681	11.0591	BDNF	3988	2	ENSG00000176697
	CPNE7_2	0.247061	2.73227	11.0591	CPNE7	488	3	ENSG00000178773
	POLI_5	0.417905	4.62166	11.0591	POLI	577	4	ENSG00000101751
	CERS4_13	0.0795812	0.880099	11.0591	CERS4	1515	10	ENSG00000090661
	LTBP4_43	0.119431	1.3208	11.0591	LTBP4	2019	14	ENSG00000090006
	PLCG1_14	0.114715	1.26865	11.0591	PLCG1	1051	5	ENSG00000124181
	CSTB_2	0.358293	3.96241	11.0591	CSTB	673	2	ENSG00000160213
	TRMU_18	0.172114	1.90343	11.0591	TRMU	1401	7	ENSG00000100416
	LRRC47_2	0.419359	4.63774	11.0591	LRRC47	575	4	ENSG00000130764
	RBM15_1	0.0284085	0.314173	11.0591	RBM15	4244	3	ENSG00000162775
	RPLP2_4	0.373268	4.12802	11.0591	RPLP2	646	2	ENSG00000177600
	SPATS2_7	0.0666108	0.736657	11.0591	SPATS2	1810	5	ENSG00000123352
	KLC1_16	0.106178	1.17424	11.0591	KLC1	2271	16	ENSG00000126214
	ZNF568_5	0.108034	1.19476	11.0591	ZNF568	2232	10	ENSG00000198453
	STRN4_1	0.301038	3.32921	11.0591	STRN4	1602	11	ENSG00000090372
	UQCC1_7	0.155168	1.71602	11.0591	UQCC1	1554	8	ENSG00000101019
	CIZ1_16	0.529765	5.77736	10.9055	CIZ1	2731	17	ENSG00000148337
	ERVK3-1_5	0.915357	9.88202	10.7958	ERVK3-1	922	4	ENSG00000142396
	TRH_2	18.4688	196.834	10.6576	TRH	1978	3	ENSG00000170893
	CASC4_4	0.387671	4.10866	10.5983	CASC4	622	4	ENSG00000166734
	SEPT4_16	0.17273	1.83065	10.5983	SEPT4	1396	11	ENSG00000108387
	KMT2E_14	0.0687669	0.728814	10.5983	KMT2E	7013	26	ENSG00000005483
	VPS51_3	0.28809	3.05327	10.5983	VPS51	837	4	ENSG00000149823
	CCS_6	0.276527	2.93072	10.5983	CCS	872	3	ENSG00000173992
	SIK3_1	0.391024	4.1442	10.5983	SIK3	3700	24	ENSG00000160584
	MXRA5P1_1	0.0301414	0.319448	10.5983	MXRA5P1	8000	4	ENSG00000235649
	C7orf63_5	0.161942	1.71631	10.5983	C7orf63	1489	11	ENSG00000105792
	CCDC25_3	0.614347	6.51105	10.5983	CCDC25	785	7	ENSG00000147419
	GPAA1_6	0.281695	2.9855	10.5983	GPAA1	856	2	ENSG00000197858
	CORO1B_9	0.207693	2.20119	10.5983	CORO1B	1161	6	ENSG00000172725
	PHF3_4	0.22001	2.30834	10.492	PHF3	7124	17	ENSG00000118482
	PCYOX1L_3	0.129501	1.3526	10.4447	PCYOX1L	2793	5	ENSG00000145882
	U2AF1L4_8	0.290753	3.03684	10.4447	U2AF1L4	1244	6	ENSG00000161265
	RP11-820L6.1_5	0.652882	6.81918	10.4447	RP11-820L6.1	554	3	ENSG00000255090
	PPP1CC_4	0.744889	7.74747	10.4008	PPP1CC	1133	2	ENSG00000186298
	SLC24A1_11	0.2532	2.62516	10.3679	SLC24A1	5714	9	ENSG00000074621
	RP11-706O15.3_2	0.279735	2.88738	10.3218	RP11-706O15.3	2155	3	ENSG00000234449
	COPZ1_16	0.587552	6.06462	10.3218	COPZ1	1026	8	ENSG00000111481
	METTL16_4	0.129039	1.32796	10.2911	METTL16	5606	9	ENSG00000127804
	EML3_11	0.385057	3.94296	10.2399	EML3	2818	21	ENSG00000149499
	AKT1S1_2	0.535847	5.48704	10.2399	AKT1S1	2025	5	ENSG00000204673
	COL4A4_2	0.121845	1.24644	10.2297	COL4A4	9895	48	ENSG00000081052
	ZSCAN18_17	0.825792	8.42222	10.199	ZSCAN18	2190	7	ENSG00000121413
	LRRC32_5	0.213013	2.15943	10.1375	LRRC32	566	2	ENSG00000137507
	SLC7A6_4	0.88165	8.93775	10.1375	SLC7A6	547	3	ENSG00000103064
	AIDA_7	0.28809	2.92052	10.1375	AIDA	837	3	ENSG00000186063
	PAX8-AS1_5	0.201952	2.0473	10.1375	PAX8-AS1	597	2	ENSG00000189223
	CCDC41_4	0.103092	1.04509	10.1375	CCDC41	2339	14	ENSG00000173588
	GPS1_17	0.216845	2.19827	10.1375	GPS1	556	2	ENSG00000169727
	FBXL12_12	0.274324	2.78097	10.1375	FBXL12	879	4	ENSG00000127452
	CDC37_7	0.331224	3.35779	10.1375	CDC37	728	6	ENSG00000105401
	MPV17L2_3	0.12423	1.25939	10.1375	MPV17L2	1941	4	ENSG00000254858
	MRPL20_6	0.114934	1.16515	10.1375	MRPL20	1049	3	ENSG00000242485
	NOL10_5	0.157191	1.59353	10.1375	NOL10	2301	20	ENSG00000115761
	MAEA_19	0.044895	0.455125	10.1375	MAEA	5371	3	ENSG00000090316
	MCC_1	0.0627292	0.635919	10.1375	MCC	3844	17	ENSG00000171444
	HLA-J_3	0.291456	2.95464	10.1375	HLA-J	1241	6	ENSG00000204622
	RAD21_3	0.0962215	0.975449	10.1375	RAD21	2506	3	ENSG00000164754
	NAALADL1_10	0.243567	2.46917	10.1375	NAALADL1	495	6	ENSG00000168060
	RP11-1060J15.4_3	0.217235	2.20223	10.1375	RP11-1060J15.4	1110	4	ENSG00000256377
	RP11-192H23.4_2	0.114661	1.16237	10.1375	RP11-192H23.4	2103	8	ENSG00000258472
	COL6A1_1	0.419116	4.2488	10.1375	COL6A1	863	6	ENSG00000142156
	LA16c-60H5.7_1	0.114934	1.16515	10.1375	LA16c-60H5.7	1049	1	ENSG00000215270
	TANGO2_17	0.423037	4.28855	10.1375	TANGO2	570	7	ENSG00000183597
	SERPING1_10	4.15536	41.7366	10.044	SERPING1	2002	8	ENSG00000149131
	CEP85L_8	0.135505	1.35808	10.0223	CEP85L	7118	14	ENSG00000111860
	CDC42BPA_5	0.750301	7.48698	9.97863	CDC42BPA	9320	35	ENSG00000143776
	IL33_4	0.228257	2.27189	9.95321	IL33	2641	7	ENSG00000137033
	INPP5K_5	0.50818	5.0346	9.90713	INPP5K	949	7	ENSG00000132376
	HLA-J_4	0.443664	4.39543	9.90713	HLA-J	1087	8	ENSG00000204622
	NELFE_11	0.686494	6.80119	9.90713	NELFE	1405	11	ENSG00000204356
	ADM2_1	1.84568	18.2658	9.8965	ADM2	4246	2	ENSG00000128165
	RP11-1407O15.2_2	0.295504	2.9049	9.83033	RP11-1407O15.2	2448	18	ENSG00000174093
	PUS10_4	0.158778	1.56084	9.83033	PUS10	2278	18	ENSG00000162927
	FCHO2_8	0.357231	3.49799	9.79193	FCHO2	2700	25	ENSG00000157107
	DENND5A_3	0.231323	2.25977	9.76889	DENND5A	2606	5	ENSG00000184014
	INTS9_5	0.218495	2.13446	9.76889	INTS9	2759	16	ENSG00000104299
	SH3BGRL_2	0.649599	6.34586	9.76889	SH3BGRL	928	5	ENSG00000131171
	GAPVD1_20	0.446539	4.34676	9.73433	GAPVD1	4320	25	ENSG00000165219
	TNFRSF25_3	0.15156	1.4666	9.67673	TNFRSF25	1591	4	ENSG00000215788
	ZNF718_1	0.150051	1.452	9.67673	ZNF718	3214	2	ENSG00000250312
	SLC22A17_4	0.157294	1.52209	9.67673	SLC22A17	1533	3	ENSG00000092096
	SP3_1	0.0439299	0.425098	9.67673	SP3	5489	2	ENSG00000172845
	SLC12A7_3	0.231634	2.24146	9.67673	SLC12A7	1041	7	ENSG00000113504
	VCP_4	0.272773	2.63955	9.67673	VCP	884	4	ENSG00000165280
	AL589743.1_13	0.350481	3.39151	9.67673	AL589743.1	688	5	ENSG00000225210
	CPEB1_13	0.125655	1.21593	9.67673	CPEB1	1919	11	ENSG00000214575
	NPIPA3_1	0.228994	2.21592	9.67673	NPIPA3	1053	8	ENSG00000224712
	RNF138_1	0.349297	3.38005	9.67673	RNF138	2071	5	ENSG00000134758
	RP11-640M9.2_2	0.332595	3.21843	9.67673	RP11-640M9.2	725	3	ENSG00000225241
	CD151_19	0.445714	4.31305	9.67673	CD151	541	4	ENSG00000177697
	SLX1B_1	1.86282	17.9306	9.62553	SLX1B	1165	6	ENSG00000181625
	ZCCHC2_5	0.303628	2.91481	9.59993	ZCCHC2	4765	13	ENSG00000141664
	NPIPB4_23	0.397469	3.78515	9.52313	NPIPB4	910	9	ENSG00000185864
	TRH_1	20.7556	197.471	9.5141	TRH	1580	3	ENSG00000170893
	MTO1_4	0.552468	5.24817	9.4995	MTO1	2837	13	ENSG00000135297
	LUC7L3_20	0.615916	5.81815	9.44633	LUC7L3	783	5	ENSG00000108848
	PLEKHG5_1	0.181029	1.71006	9.44633	PLEKHG5	2664	9	ENSG00000171680
	TMEM183A_4	0.790076	7.42692	9.40025	TMEM183A	763	5	ENSG00000163444
	UBE2J2_9	0.160754	1.4815	9.21594	UBE2J2	750	2	ENSG00000160087
	AKR1A1_1	0.529959	4.88407	9.21594	AKR1A1	910	5	ENSG00000117448
	CLDN11_10	0.452829	4.17324	9.21594	CLDN11	1065	5	ENSG00000013297
	RP11-13P5.2_1	0.226627	2.08858	9.21594	RP11-13P5.2	532	3	ENSG00000233682
	TCP1_17	0.429824	3.96123	9.21594	TCP1	561	5	ENSG00000120438
	RPL8_5	0.168388	1.55185	9.21594	RPL8	716	2	ENSG00000161016
	ISCU_8	0.103136	0.950492	9.21594	ISCU	1169	7	ENSG00000136003
	TRAF7_2	0.137947	1.27131	9.21594	TRAF7	874	9	ENSG00000131653
	SAT2_13	0.315204	2.9049	9.21594	SAT2	765	2	ENSG00000141504
	ABCA5_1	0.0294781	0.271669	9.21594	ABCA5	8180	39	ENSG00000154265
	MAU2_11	0.437625	4.03312	9.21594	MAU2	551	6	ENSG00000129933
	U2AF1L4_19	0.264979	2.44203	9.21594	U2AF1L4	455	6	ENSG00000161265
	AC018755.16_3	0.181575	1.67338	9.21594	AC018755.16	664	2	ENSG00000269388
	RP11-223J15.2_1	0.101657	0.936867	9.21594	RP11-223J15.2	1186	7	ENSG00000229239
	DOCK7_6	0.0930649	0.85768	9.21594	DOCK7	2591	16	ENSG00000116641
	MIA3_5	0.476073	4.38746	9.21594	MIA3	2026	5	ENSG00000154305
	SETD5_29	0.182675	1.68352	9.21594	SETD5	1320	5	ENSG00000168137
	C3orf14_2	0.068406	0.630425	9.21594	C3orf14	3525	6	ENSG00000114405
	ATP5I_2	0.306783	2.82729	9.21594	ATP5I	393	3	ENSG00000169020
	UGDH_5	0.560119	5.16202	9.21594	UGDH	861	6	ENSG00000109814
	MFAP3_12	0.170773	1.57383	9.21594	MFAP3	706	3	ENSG00000037749
	FLOT1_12	0.120445	1.11001	9.21594	FLOT1	1001	2	ENSG00000137312
	ELN_16	0.384579	3.54426	9.21594	ELN	627	7	ENSG00000049540
	ASNS_6	0.161833	1.49144	9.21594	ASNS	745	4	ENSG00000070669
	SNX19_14	0.302929	2.79177	9.21594	SNX19	796	7	ENSG00000120451
	NDUFA9_1	0.259281	2.38952	9.21594	NDUFA9	930	4	ENSG00000139180
	DNAJC14_3	0.188974	1.74157	9.21594	DNAJC14	638	2	ENSG00000135392
	CDK2_10	0.0928142	0.855369	9.21594	CDK2	2598	6	ENSG00000123374
	IGF1_6	0.0327179	0.301526	9.21594	IGF1	7370	5	ENSG00000017427
	N4BP2L1_3	0.112625	1.03795	9.21594	N4BP2L1	2141	5	ENSG00000139597
	HMGN1P38_1	0.10679	0.984167	9.21594	HMGN1P38	1129	1	ENSG00000253954
	AMDHD2_15	0.217235	2.00203	9.21594	AMDHD2	555	2	ENSG00000162066
	SH3GL1P3_1	0.12964	1.19476	9.21594	SH3GL1P3	930	1	ENSG00000267352
	PRPSAP1_2	0.265563	2.44741	9.21594	PRPSAP1	908	4	ENSG00000161542
	MFSD11_3	0.188188	1.73433	9.21594	MFSD11	1922	12	ENSG00000092931
	PPP4R1_23	0.208591	1.92236	9.21594	PPP4R1	578	6	ENSG00000154845
	ELFN2_3	0.08652	0.797363	9.21594	ELFN2	8361	3	ENSG00000166897
	TIMM17B_3	0.375204	3.45786	9.21594	TIMM17B	964	7	ENSG00000126768
	MTCP1_4	0.105945	0.976384	9.21594	MTCP1	1138	4	ENSG00000214827
	TSC2_20	0.157191	1.44866	9.21594	TSC2	767	5	ENSG00000103197
	WDR59_1	0.21339	1.96659	9.21594	WDR59	565	4	ENSG00000103091
	CTD-2192J16.22_1	0.143873	1.32592	9.21594	CTD-2192J16.22	838	5	ENSG00000269242
	ZNF747_2_2	0.306315	2.79475	9.12378	ZNF747_2	3936	2	ENSG00000169955
	C19orf60_6	0.892252	8.12015	9.10074	C19orf60	1081	4	ENSG00000006015
	FOXJ3_6	0.18889	1.71593	9.08428	FOXJ3	4468	3	ENSG00000198815
	ZNF302_13	1.18492	10.7641	9.08428	ZNF302	2849	5	ENSG00000089335
	LINC00680_4	0.441632	4.00222	9.06234	LINC00680	1638	5	ENSG00000215190
	CTD-3092A11.1_1	0.48162	4.3646	9.06234	CTD-3092A11.1	1502	6	ENSG00000215302
	PLEKHG5_11	0.326117	2.94537	9.03162	PLEKHG5	3697	22	ENSG00000171680
	FOSL2_1	0.310256	2.80212	9.03162	FOSL2	5829	4	ENSG00000075426
	RGPD8_2	0.221323	1.9887	8.98554	RGPD8	2179	16	ENSG00000169629
	AC007255.8_2	0.350481	3.14926	8.98554	AC007255.8	1376	2	ENSG00000223813
	CYB561A3_6	0.120989	1.08715	8.98554	CYB561A3	3986	5	ENSG00000162144
	RP11-497E19.1_1	0.276052	2.48047	8.98554	RP11-497E19.1	1747	2	ENSG00000205562
	RNF212_14	0.354953	3.16218	8.90874	RNF212	1019	4	ENSG00000178222
	ZNF772_4	0.133492	1.18925	8.90874	ZNF772	5419	5	ENSG00000197128
	STEAP3_4	1.97093	17.5112	8.88474	STEAP3	3915	6	ENSG00000115107
	GABARAPL1_12	0.363619	3.20747	8.82097	GABARAPL1	2321	6	ENSG00000139112
	TDRP_3	0.142051	1.24367	8.75514	TDRP	3395	3	ENSG00000180190
	VPS13D_14	0.193059	1.69026	8.75514	VPS13D	2498	8	ENSG00000048707
	FAM43B_1	0.0934255	0.817953	8.75514	FAM43B	2581	1	ENSG00000183114
	GPN1_2	0.417905	3.65882	8.75514	GPN1	577	7	ENSG00000198522
	ALG3_14	0.242343	2.12175	8.75514	ALG3	995	2	ENSG00000214160
	KIAA1429_1	0.0372576	0.326195	8.75514	KIAA1429	6472	10	ENSG00000164944
	ZFYVE27_7	0.0843706	0.738676	8.75514	ZFYVE27	2858	12	ENSG00000155256
	LINC00900_4	0.0725861	0.635502	8.75514	LINC00900	3322	3	ENSG00000246100
	OIP5-AS1_10	0.178616	1.56381	8.75514	OIP5-AS1	1350	5	ENSG00000247556
	RUVBL1_3	0.264109	2.31231	8.75514	RUVBL1	913	5	ENSG00000175792
	RMND5B_9	0.29843	2.61279	8.75514	RMND5B	808	5	ENSG00000145916
	RP11-760H22.2_1	0.461937	4.04432	8.75514	RP11-760H22.2	522	2	ENSG00000254343
	GCNT1_6	0.445714	3.90229	8.75514	GCNT1	541	4	ENSG00000187210
	ADCY4_13	0.08011	0.701374	8.75514	ADCY4	3010	16	ENSG00000129467
	ZNF598_6	0.112311	0.983296	8.75514	ZNF598	2147	8	ENSG00000167962
	CLUAP1_2	0.333515	2.91997	8.75514	CLUAP1	723	5	ENSG00000103351
	THTPA_1	0.529128	4.59776	8.68931	THTPA	1595	2	ENSG00000259431
	ZKSCAN7_1	0.259188	2.22942	8.60154	ZKSCAN7	2791	6	ENSG00000196345
	ELMO2_8	1.01202	8.67386	8.57082	ELMO2	3574	21	ENSG00000062598
	CENPBD1P1_2	0.645229	5.52164	8.55765	CENPBD1P1	1308	4	ENSG00000213753
	MFN1_8	0.834627	7.09749	8.5038	MFN1	3178	16	ENSG00000171109
	CCDC74A_5	0.390686	3.31249	8.47866	CCDC74A	1543	8	ENSG00000163040
	MME_15	0.548441	4.6332	8.44794	MME	1319	4	ENSG00000196549
	NFU1_10	0.932809	7.8445	8.40954	NFU1	1034	8	ENSG00000169599
	DCTN2_24	1.7011	14.3055	8.40954	DCTN2	567	5	ENSG00000175203
	HMCES_3	0.970998	8.12836	8.37114	HMCES	1490	6	ENSG00000183624
	MST1_22	0.184492	1.53024	8.29434	MST1	1307	7	ENSG00000173531
	PSMD5-AS1_9	0.341062	2.82889	8.29434	PSMD5-AS1	707	3	ENSG00000226752
	DNAJC1_3	0.119018	0.987179	8.29434	DNAJC1	1013	3	ENSG00000136770
	PSMB10_5	0.124809	1.03521	8.29434	PSMB10	966	3	ENSG00000205220
	ST3GAL3_13	0.439419	3.64469	8.29434	ST3GAL3	2195	11	ENSG00000126091
	RP11-42O15.3_1	0.258724	2.14595	8.29434	RP11-42O15.3	466	1	ENSG00000271992
	SYPL2_3	0.0665373	0.551883	8.29434	SYPL2	3624	6	ENSG00000143028
	RP11-14N7.2_1	0.449872	3.73139	8.29434	RP11-14N7.2	268	3	ENSG00000232527
	RP11-156E8.1_1	0.138661	1.1501	8.29434	RP11-156E8.1	1739	1	ENSG00000272195
	ATIC_15	0.142344	1.18065	8.29434	ATIC	847	2	ENSG00000138363
	TRNT1_8	0.247061	2.04921	8.29434	TRNT1	976	3	ENSG00000072756
	NT5DC2_1	0.266149	2.20753	8.29434	NT5DC2	453	2	ENSG00000168268
	SMIM4_1	0.461937	3.83146	8.29434	SMIM4	522	2	ENSG00000168273
	COL8A1_2	0.634556	5.26322	8.29434	COL8A1	190	2	ENSG00000144810
	SLC25A36_8	0.443256	3.67652	8.29434	SLC25A36	544	2	ENSG00000114120
	RPL7AP28_1	0.211148	1.75134	8.29434	RPL7AP28	571	1	ENSG00000184139
	PCDHB13_1	0.0691912	0.573895	8.29434	PCDHB13	3485	1	ENSG00000187372
	BOD1_6	0.175241	1.45351	8.29434	BOD1	688	3	ENSG00000145919
	DAGLB_4	0.139463	1.15675	8.29434	DAGLB	1729	14	ENSG00000164535
	DTX2P1-UPK3BP1-PMS2P11_2	0.0986625	0.818341	8.29434	DTX2P1-UPK3BP1-PMS2P11	1222	9	ENSG00000265479
	CCDC3_1	0.0379137	0.314469	8.29434	CCDC3	3180	7	ENSG00000151468
	ZEB1-AS1_3	0.376767	3.12504	8.29434	ZEB1-AS1	320	3	ENSG00000237036
	ZNF33B_2_1	0.00487745	0.0404552	8.29434	ZNF33B_2	49438	1	ENSG00000196693
	GSTO2_1	0.0895068	0.7424	8.29434	GSTO2	2694	2	ENSG00000065621
	TIAL1_13	0.132928	1.10255	8.29434	TIAL1	907	4	ENSG00000151923
	RPS13_4	0.429824	3.56511	8.29434	RPS13	561	6	ENSG00000110700
	RP11-867G23.8_3	0.196681	1.63134	8.29434	RP11-867G23.8	613	2	ENSG00000255468
	DYNC2H1_7	0.111764	0.92701	8.29434	DYNC2H1	12945	90	ENSG00000187240
	A2M-AS1_1	0.110257	0.914506	8.29434	A2M-AS1	2187	3	ENSG00000245105
	SMARCC2_7	0.38955	3.23106	8.29434	SMARCC2	1238	9	ENSG00000139613
	VEZT_31	0.0917197	0.760755	8.29434	VEZT	2629	12	ENSG00000028203
	DYNLL1_6	0.350481	2.90701	8.29434	DYNLL1	1376	2	ENSG00000088986
	FANCM_6	0.102435	0.849628	8.29434	FANCM	2354	11	ENSG00000187790
	HYKK_5	0.097624	0.809727	8.29434	HYKK	1235	5	ENSG00000188266
	HAGH_12	0.105114	0.87185	8.29434	HAGH	1147	3	ENSG00000063854
	TBL3_2	0.465504	3.86105	8.29434	TBL3	518	6	ENSG00000183751
	RP11-473M20.7_1	0.120445	0.999013	8.29434	RP11-473M20.7	1001	2	ENSG00000261971
	HERPUD1_11	1.0999	9.12292	8.29434	HERPUD1	1425	8	ENSG00000051108
	RP13-104F24.1_1	0.426529	3.53778	8.29434	RP13-104F24.1	848	6	ENSG00000266820
	LTBP4_15	0.0937889	0.777917	8.29434	LTBP4	5142	34	ENSG00000090006
	POLD1_2	0.115044	0.95421	8.29434	POLD1	1048	4	ENSG00000062822
	SETD4_13	0.071808	0.5956	8.29434	SETD4	3358	5	ENSG00000185917
	TXNRD2_2	0.213579	1.7715	8.29434	TXNRD2	1129	7	ENSG00000184470
	CSNK1E_15	0.103891	0.861708	8.29434	CSNK1E	2321	15	ENSG00000213923
	DMD_4	0.195723	1.6234	8.29434	DMD	616	4	ENSG00000198947
	AC009237.8_2	0.0792673	0.65747	8.29434	AC009237.8	3042	3	ENSG00000229689
	NEK1_2	0.184917	1.53376	8.29434	NEK1	1304	8	ENSG00000137601
	SPARC_1	0.242587	2.0121	8.29434	SPARC	497	5	ENSG00000113140
	EPHX2_10	0.354953	2.9441	8.29434	EPHX2	2038	18	ENSG00000120915
	OPLAH_5	0.379734	3.14965	8.29434	OPLAH	635	3	ENSG00000178814
	UBQLN1_1	0.255978	2.12317	8.29434	UBQLN1	471	3	ENSG00000135018
	SPG20_9	0.180487	1.49702	8.29434	SPG20	668	3	ENSG00000133104
	VWA9_8	0.312346	2.59071	8.29434	VWA9	772	3	ENSG00000138614
	TVP23C_11	0.239932	1.99007	8.29434	TVP23C	1005	7	ENSG00000175106
	PYCR1_6	0.314382	2.60759	8.29434	PYCR1	767	7	ENSG00000183010
	SBSN_3	0.251966	2.08989	8.29434	SBSN	957	5	ENSG00000189001
	ZNF613_1	0.222446	1.84504	8.29434	ZNF613	2710	6	ENSG00000176024
	SLC35A2_2	0.18407	1.52674	8.29434	SLC35A2	655	3	ENSG00000102100
	RN7SK_1	4.37096	35.9185	8.21754	RN7SK	331	1	ENSG00000202198
	SOGA2_8	0.517188	4.23366	8.18592	SOGA2	3963	10	ENSG00000168502
	NPY4R_1	0.966309	7.87789	8.15256	NPY4R	1622	2	ENSG00000204174
	THUMPD2_7	0.367205	2.98932	8.14074	THUMPD2	1970	10	ENSG00000138050
	DYRK4_3	0.663907	5.38431	8.11002	DYRK4	1816	12	ENSG00000010219
	SLC29A1_2	0.518339	4.20374	8.11002	SLC29A1	2326	13	ENSG00000112759
	ERP29_1	0.355022	2.87924	8.11002	ERP29	1698	3	ENSG00000089248
	PPP2R2A_6	0.255761	2.07423	8.11002	PPP2R2A	2357	4	ENSG00000221914
	KDM6A_2	0.250946	2.03004	8.08954	KDM6A	4324	18	ENSG00000147050
	ALDH7A1_4	0.67074	5.40881	8.06394	ALDH7A1	719	8	ENSG00000164904
	CDKN1B_2	0.537639	4.33549	8.06394	CDKN1B	897	2	ENSG00000111276
	ZFYVE26_2	0.0645945	0.520886	8.06394	ZFYVE26	7466	40	ENSG00000072121
	CLUHP3_5	0.252891	2.0393	8.06394	CLUHP3	1907	2	ENSG00000131797
	RWDD4_5	0.310936	2.50737	8.06394	RWDD4	1551	6	ENSG00000182552
	FAM211A-AS1_15	0.558821	4.5063	8.06394	FAM211A-AS1	863	3	ENSG00000175061
	LMO3_27	0.250805	2.01422	8.03103	LMO3	3365	5	ENSG00000048540
	CIRBP_3	10.5313	84.4221	8.01628	CIRBP	1328	7	ENSG00000099622
	ABHD6_6	0.302296	2.41448	7.98714	ABHD6	2393	9	ENSG00000163686
	CTSL_4	0.370971	2.963	7.98714	CTSL	975	7	ENSG00000135047
	HSP90AA1_9	0.211519	1.68943	7.98714	HSP90AA1	1710	7	ENSG00000080824
	GALK2_12	0.455538	3.63844	7.98714	GALK2	794	6	ENSG00000156958
	C1QTNF6_1	0.072296	0.577438	7.98714	C1QTNF6	5003	9	ENSG00000133466
	CTD-2314B22.3_7	0.735156	5.86311	7.97533	CTD-2314B22.3	4264	4	ENSG00000244306
	GGT5_3	0.676792	5.39078	7.9652	GGT5	2494	12	ENSG00000099998
	RSBN1_3	0.159817	1.26666	7.9257	RSBN1	3772	8	ENSG00000081019
	NADK2_8	0.977823	7.74994	7.9257	NADK2	1233	11	ENSG00000152620
	SUGP1_11	0.845333	6.67064	7.89115	SUGP1	2282	14	ENSG00000105705
	RNF146_8	0.61973	4.88064	7.87544	RNF146	2140	5	ENSG00000118518
	TTC7A_3	0.586218	4.61018	7.86427	TTC7A	3085	12	ENSG00000068724
	NREP_13	1.23194	9.68828	7.86427	NREP	1468	4	ENSG00000134986
	RFESD_6	0.0932088	0.730155	7.83355	RFESD	2587	6	ENSG00000175449
	RPL17-C18orf32_3	0.502357	3.93523	7.83355	RPL17-C18orf32	1440	7	ENSG00000215472
	DCBLD2_3	0.348455	2.72964	7.83355	DCBLD2	692	5	ENSG00000057019
	CAMK2N2_1	0.177042	1.38687	7.83355	CAMK2N2	1362	2	ENSG00000163888
	MAGI2-AS3_4	0.682125	5.34346	7.83355	MAGI2-AS3	707	4	ENSG00000234456
	SLC37A3_12	0.274324	2.14893	7.83355	SLC37A3	879	5	ENSG00000157800
	RPL27A_3	0.417905	3.27368	7.83355	RPL27A	577	3	ENSG00000166441
	SMUG1_14	0.260401	2.03986	7.83355	SMUG1	926	5	ENSG00000123415
	ZNF10_4	0.122588	0.960301	7.83355	ZNF10	1967	5	ENSG00000256223
	ZNF280D_16	0.0596859	0.467553	7.83355	ZNF280D	4040	17	ENSG00000137871
	MFGE8_3	0.354605	2.77781	7.83355	MFGE8	680	3	ENSG00000140545
	RP11-645C24.5_1	0.144824	1.13448	7.83355	RP11-645C24.5	1665	1	ENSG00000260306
	WDR45_25	0.406287	3.18267	7.83355	WDR45	1187	11	ENSG00000196998
	MSTO1_12	0.429632	3.36555	7.83355	MSTO1	2245	13	ENSG00000125459
	NUDT5_4	0.428297	3.35508	7.83355	NUDT5	1126	10	ENSG00000165609
	TTC17_10	0.14353	1.12435	7.83355	TTC17	3360	15	ENSG00000052841
	HINFP_13	0.22943	1.79725	7.83355	HINFP	1051	3	ENSG00000172273
	PRICKLE1_8	0.26912	2.10816	7.83355	PRICKLE1	3584	8	ENSG00000139174
	TMEM159_9	0.151369	1.18576	7.83355	TMEM159	1593	7	ENSG00000011638
	NDUFA5_1	0.350992	2.74951	7.83355	NDUFA5	687	6	ENSG00000128609
	TENC1_7	1.14533	8.96031	7.82331	TENC1	4737	29	ENSG00000111077
	SNX21_8	0.781878	6.05282	7.74139	SNX21	771	4	ENSG00000124104
	ALDH2_2	0.383478	2.96865	7.74139	ALDH2	1572	12	ENSG00000111275
	C7orf55-LUC7L2_1	1.5502	11.9823	7.72949	C7orf55-LUC7L2	2411	11	ENSG00000146963
	ATG4B_18	0.649276	5.01709	7.72721	ATG4B	2414	13	ENSG00000168397
	SMCHD1_9	0.263731	2.0379	7.72721	SMCHD1	5943	46	ENSG00000101596
	POLR3C_1	1.59238	12.2992	7.72383	POLR3C	1590	12	ENSG00000186141
	ABCA5_8	0.237451	1.83273	7.71835	ABCA5	4062	32	ENSG00000154265
	CHRDL1_3	0.718396	5.52684	7.6933	CHRDL1	3860	12	ENSG00000101938
	NT5C3A_6	1.29951	9.98016	7.67995	NT5C3A	1670	9	ENSG00000122643
	VPS28_10	2.52493	19.3914	7.67995	VPS28	573	9	ENSG00000160948
	C15orf59_2	0.604844	4.64517	7.67995	C15orf59	598	2	ENSG00000205363
	TNFSF12_1	1.38581	10.643	7.67995	TNFSF12	522	6	ENSG00000239697
	WISP2_6	0.859341	6.5733	7.64923	WISP2	1403	4	ENSG00000064205
	CDK11A_21	0.365984	2.79468	7.63606	CDK11A	2306	19	ENSG00000008128
	SULF2_5	2.07361	15.8342	7.63606	SULF2	814	4	ENSG00000196562
	TRAPPC13_11	0.488479	3.72421	7.62409	TRAPPC13	2715	12	ENSG00000113597
	WDR63_6	0.166988	1.26964	7.60315	WDR63	2888	22	ENSG00000162643
	PCED1B_1	0.232864	1.7705	7.60315	PCED1B	2071	2	ENSG00000179715
	FDFT1_17	1.0349	7.86848	7.60315	FDFT1	932	6	ENSG00000079459
	CHMP2A_7	2.45218	18.5815	7.57755	CHMP2A	885	6	ENSG00000130724
	FOSB_1	0.339621	2.56654	7.55707	FOSB	3550	3	ENSG00000125740
	RP11-439A17.7_1	1.59901	12.0839	7.55707	RP11-439A17.7	754	2	ENSG00000236933
	STAG3L2_5	0.53728	4.06026	7.55707	STAG3L2	1122	8	ENSG00000160828
	ATP6AP2_4	0.599233	4.52844	7.55707	ATP6AP2	1006	7	ENSG00000182220
	RPS6KB1_9	0.756292	5.69212	7.52635	RPS6KB1	1913	14	ENSG00000108443
	CCPG1_12	0.249102	1.86937	7.50441	CCPG1	3388	3	ENSG00000260916
	SENP7_7	0.36572	2.7413	7.49563	SENP7	4945	24	ENSG00000138468
	PRR15_1	1.91754	14.3585	7.48795	PRR15	503	2	ENSG00000176532
	OSBPL1A_16	1.03213	7.72853	7.48795	OSBPL1A	1869	16	ENSG00000141447
	NFE2L1_8	0.499581	3.73444	7.47515	NFE2L1	2172	4	ENSG00000082641
	CAPRIN2_2	0.360256	2.69297	7.47515	CAPRIN2	3012	16	ENSG00000110888
	RPTOR_6	0.829656	6.17801	7.44648	RPTOR	3633	22	ENSG00000141564
	SGK223_1	0.755652	5.61926	7.43631	SGK223	4627	5	ENSG00000182319
	PALM_4	1.18806	8.79978	7.40688	PALM	2740	8	ENSG00000099864
	TP73-AS1_6	0.342516	2.52528	7.37275	TP73-AS1	704	2	ENSG00000227372
	CTD-3110H11.1_1	0.197003	1.45245	7.37275	CTD-3110H11.1	612	2	ENSG00000259715
	PCAT6_1	0.380333	2.8041	7.37275	PCAT6	634	2	ENSG00000228288
	TTN-AS1_3	0.145611	1.07355	7.37275	TTN-AS1	828	7	ENSG00000237298
	PCDHB3_1	0.0759947	0.56029	7.37275	PCDHB3	3173	1	ENSG00000113205
	ZSCAN23_3	0.18323	1.35091	7.37275	ZSCAN23	1316	4	ENSG00000187987
	CCHCR1_2	0.200608	1.47903	7.37275	CCHCR1	601	3	ENSG00000204536
	RGL2_5	0.236403	1.74294	7.37275	RGL2	1020	5	ENSG00000237441
	FAM214B_6	0.0417833	0.308057	7.37275	FAM214B	5771	8	ENSG00000005238
	C11orf48_4	0.182399	1.34478	7.37275	C11orf48	1322	7	ENSG00000162194
	SSH3_2	0.254358	1.87532	7.37275	SSH3	948	9	ENSG00000172830
	RDH11_6	0.207335	1.52863	7.37275	RDH11	1163	5	ENSG00000072042
	MTA1_15	0.148115	1.09201	7.37275	MTA1	814	6	ENSG00000182979
	SNRNP25_7	0.126578	0.933228	7.37275	SNRNP25	1905	5	ENSG00000161981
	ARHGAP17_11	0.0846966	0.624447	7.37275	ARHGAP17	2847	3	ENSG00000140750
	MPRIP_4	0.390601	2.87981	7.37275	MPRIP	926	4	ENSG00000133030
	SAFB_6	0.121171	0.893367	7.37275	SAFB	995	9	ENSG00000160633
	TSSC1_11	0.202972	1.49646	7.37275	TSSC1	594	5	ENSG00000032389
	TRAPPC12_10	0.221628	1.63401	7.37275	TRAPPC12	544	3	ENSG00000171853
	PCGF1_2	0.278442	2.05289	7.37275	PCGF1	433	2	ENSG00000115289
	AC093838.4_1	0.166527	1.22776	7.37275	AC093838.4	2172	3	ENSG00000152117
	MBD4_1	0.393362	2.90016	7.37275	MBD4	613	3	ENSG00000129071
	UTP15_8	0.117225	0.864268	7.37275	UTP15	2057	12	ENSG00000164338
	CETN3_1	0.653472	4.81789	7.37275	CETN3	738	6	ENSG00000153140
	ECI2_11	0.311539	2.2969	7.37275	ECI2	1548	10	ENSG00000198721
	HSPA1L_1	0.358293	2.6416	7.37275	HSPA1L	2019	2	ENSG00000204390
	GTPBP10_8	0.346453	2.55431	7.37275	GTPBP10	1740	8	ENSG00000105793
	CDK14_7	0.317696	2.34229	7.37275	CDK14	759	8	ENSG00000058091
	PILRB_11	0.242831	1.79033	7.37275	PILRB	993	4	ENSG00000121716
	RUNX1T1_36	0.0584986	0.431295	7.37275	RUNX1T1	2061	4	ENSG00000079102
	ZNF169_5	0.0887817	0.654565	7.37275	ZNF169	2716	4	ENSG00000175787
	GTPBP4_6	0.0543088	0.400405	7.37275	GTPBP4	2220	11	ENSG00000107937
	TACC2_16	0.0257152	0.189592	7.37275	TACC2	9377	22	ENSG00000138162
	PPFIA1_15	0.214148	1.57886	7.37275	PPFIA1	563	2	ENSG00000131626
	LRP1_1	0.412896	3.04418	7.37275	LRP1	292	3	ENSG00000123384
	RAD51B_17	0.144131	1.06264	7.37275	RAD51B	1673	11	ENSG00000182185
	DPH6_9	0.415028	3.0599	7.37275	DPH6	581	6	ENSG00000134146
	RP11-2C24.4_1	0.273082	2.01336	7.37275	RP11-2C24.4	883	5	ENSG00000260899
	STX8_3	1.31946	9.72804	7.37275	STX8	731	7	ENSG00000170310
	RP11-798G7.6_5	0.24065	1.77425	7.37275	RP11-798G7.6	501	2	ENSG00000267198
	ZNF442_3	0.0431053	0.317805	7.37275	ZNF442	2797	6	ENSG00000198342
	ZNF568_1	0.0633889	0.46735	7.37275	ZNF568	1902	3	ENSG00000198453
	CLDN5_3	0.0685032	0.505057	7.37275	CLDN5	1760	2	ENSG00000184113
	DIAPH2_3	0.0967815	0.713546	7.37275	DIAPH2	4983	27	ENSG00000147202
	RP5-1074L1.4_1	0.0846074	0.623789	7.37275	RP5-1074L1.4	2850	1	ENSG00000273373
	COG2_10	0.0307722	0.226876	7.37275	COG2	7836	10	ENSG00000135775
	ZNF501_3	0.210411	1.55131	7.37275	ZNF501	573	3	ENSG00000186446
	SLC12A8_17	0.433022	3.19256	7.37275	SLC12A8	1949	6	ENSG00000221955
	U2SURP_18	0.292635	2.15752	7.37275	U2SURP	824	4	ENSG00000163714
	FGFRL1_5	0.359897	2.65343	7.37275	FGFRL1	335	2	ENSG00000127418
	SDHA_6	0.0496973	0.366406	7.37275	SDHA	2426	5	ENSG00000073578
	HLA-H_1	0.176524	1.30146	7.37275	HLA-H	1366	3	ENSG00000206341
	RP13-582O9.5_2	0.63623	4.69076	7.37275	RP13-582O9.5	379	2	ENSG00000253716
	ZNF517_2	0.348707	2.57093	7.37275	ZNF517	1383	4	ENSG00000197363
	SUGT1P_1	0.253289	1.86744	7.37275	SUGT1P	476	5	ENSG00000226823
	RCE1_2	0.168859	1.24496	7.37275	RCE1	1428	8	ENSG00000173653
	CMAS_1	0.282355	2.08173	7.37275	CMAS	854	5	ENSG00000111726
	ANKLE2_8	0.468216	3.45204	7.37275	ANKLE2	515	4	ENSG00000176915
	SDR39U1_10	0.123026	0.907041	7.37275	SDR39U1	1960	3	ENSG00000100445
	IFI27L2_1	0.178351	1.31494	7.37275	IFI27L2	676	2	ENSG00000119632
	FAM227B_6	0.122776	0.905193	7.37275	FAM227B	982	4	ENSG00000166262
	VPS13C_1	0.130907	0.965146	7.37275	VPS13C	3684	4	ENSG00000129003
	UBBP4_3	0.129362	0.953755	7.37275	UBBP4	932	3	ENSG00000263563
	MAP3K10_2	0.21453	1.58167	7.37275	MAP3K10	562	2	ENSG00000130758
	CTD-2616J11.11_1	0.437625	3.2265	7.37275	CTD-2616J11.11	551	4	ENSG00000269403
	RIBC2_1	0.187797	1.38458	7.37275	RIBC2	642	3	ENSG00000128408
	RP11-434B12.1_1	0.155268	1.14475	7.37275	RP11-434B12.1	1553	1	ENSG00000260837
	SEPT11_6	0.873664	6.4413	7.37275	SEPT11	276	3	ENSG00000138758
	HIST1H4H_2	0.233202	1.71934	7.37275	HIST1H4H	1034	2	ENSG00000158406
	CCZ1_4	0.221221	1.63101	7.37275	CCZ1	545	2	ENSG00000122674
	MYL6_15	0.293347	2.16277	7.37275	MYL6	411	5	ENSG00000092841
	MPP2_1	0.221221	1.63101	7.37275	MPP2	545	6	ENSG00000108852
	TBCD_27	0.369455	2.7239	7.37275	TBCD	979	8	ENSG00000141556
	KCTD7_5	1.7115	12.5016	7.30448	KCTD7	1902	10	ENSG00000243335
	STK19_12	0.724989	5.27834	7.28059	STK19	1663	8	ENSG00000204344
	IL1R1_12	0.578334	4.20121	7.26433	IL1R1	3544	6	ENSG00000115594
	CAPRIN2_19	0.445097	3.23031	7.25755	CAPRIN2	4334	17	ENSG00000110888
	SEC31A_23	1.3305	9.65288	7.2551	SEC31A	4259	27	ENSG00000138674
	DBNL_10	0.582912	4.20813	7.21915	DBNL	1241	12	ENSG00000136279
	NPIPA7_1_13	4.27159	30.706	7.18843	NPIPA7_1	1129	8	ENSG00000183889
	DGCR6L_3	0.644736	4.63464	7.18843	DGCR6L	935	4	ENSG00000128185
	C9orf69_3	0.304305	2.18747	7.18843	C9orf69	1981	3	ENSG00000238227
	PPL_6	0.541173	3.88306	7.17526	PPL	6238	22	ENSG00000118898
	MPP6_1	0.491102	3.50762	7.14235	MPP6	982	5	ENSG00000105926
	TATDN2P3_1	0.131586	0.939833	7.14235	TATDN2P3	3665	1	ENSG00000235205
	ADORA1_3	0.217333	1.55227	7.14235	ADORA1	2219	3	ENSG00000163485
	RHBDF1_4	0.515789	3.68394	7.14235	RHBDF1	935	4	ENSG00000007384
	A4GALT_1	0.363619	2.58512	7.10944	A4GALT	2321	2	ENSG00000128274
	TAF12_1	0.532298	3.76098	7.06555	TAF12	1359	6	ENSG00000120656
	TMEM198B_5	0.554183	3.91561	7.06555	TMEM198B	1958	5	ENSG00000182796
	LTBP4_25	0.230454	1.62828	7.06555	LTBP4	3139	19	ENSG00000090006
	ATM_19	0.0747153	0.527905	7.06555	ATM	4841	27	ENSG00000149311
	GSKIP_3	0.0943393	0.666559	7.06555	GSKIP	3834	4	ENSG00000100744
	SPG7_15	0.156918	1.10871	7.06555	SPG7	2305	11	ENSG00000197912
	SIRT2_4	0.142456	1.00653	7.06555	SIRT2	2539	13	ENSG00000068903
	PI4KAP2_7	0.506047	3.55607	7.02715	PI4KAP2	1906	13	ENSG00000183506
	CAMTA2_3	2.52493	17.7431	7.02715	CAMTA2	764	3	ENSG00000108509
	CRNDE_8	0.820174	5.74459	7.00411	CRNDE	735	2	ENSG00000245694
	CARF_4	0.243649	1.7028	6.98875	CARF	5938	16	ENSG00000138380
	ATG16L1_2	0.257864	1.79554	6.96315	ATG16L1	4208	16	ENSG00000085978
	HINT1_9	6.6164	45.9016	6.93755	HINT1	656	3	ENSG00000169567
	TRIM16L_16	0.418631	2.89355	6.91195	TRIM16L	576	6	ENSG00000108448
	C6orf106_1	0.341868	2.36298	6.91195	C6orf106	4232	4	ENSG00000196821
	ANKLE2_1	0.197164	1.36279	6.91195	ANKLE2	2446	4	ENSG00000176915
	PODNL1_4	0.972303	6.72051	6.91195	PODNL1	992	3	ENSG00000132000
	MAP3K10_7	0.268222	1.85393	6.91195	MAP3K10	899	3	ENSG00000130758
	KCNG1_6	0.300662	2.07816	6.91195	KCNG1	802	3	ENSG00000026559
	EIF2D_4	0.524198	3.62323	6.91195	EIF2D	920	6	ENSG00000143486
	WDR6_12	0.491102	3.39447	6.91195	WDR6	491	2	ENSG00000178252
	RP11-362K14.5_1	0.0767201	0.530285	6.91195	RP11-362K14.5	3143	1	ENSG00000269984
	XXbac-BPG181B23.7_1	0.399555	2.7617	6.91195	XXbac-BPG181B23.7	1207	1	ENSG00000272221
	ZNF655_11	0.359361	2.48389	6.91195	ZNF655	671	2	ENSG00000197343
	KLHDC10_2	0.312346	2.15892	6.91195	KLHDC10	772	7	ENSG00000128607
	RP11-435O5.5_1	0.343982	2.37759	6.91195	RP11-435O5.5	1402	1	ENSG00000271155
	GPSM1_3	0.21704	1.50017	6.91195	GPSM1	1111	4	ENSG00000160360
	ALDH2_1	0.415743	2.8736	6.91195	ALDH2	580	4	ENSG00000111275
	IFT20_10	0.320653	2.21634	6.91195	IFT20	752	2	ENSG00000109083
	SH3GL1_4	0.549524	3.79828	6.91195	SH3GL1	2194	10	ENSG00000141985
	DHX34_1	0.0832348	0.575315	6.91195	DHX34	2897	7	ENSG00000134815
	MIR663A_34	0.198789	1.37402	6.91195	MIR663A	1213	5	ENSG00000227195
	SMIM11_2	0.309143	2.13678	6.91195	SMIM11	780	4	ENSG00000205670
	HSD17B10_4	0.433689	2.99764	6.91195	HSD17B10	556	3	ENSG00000072506
	EIF3I_3	0.427538	2.95512	6.91195	EIF3I	564	6	ENSG00000084623
	NAGK_16	0.274637	1.89828	6.91195	NAGK	878	7	ENSG00000124357
	CFLAR_11	0.18407	1.27228	6.91195	CFLAR	1310	10	ENSG00000003402
	GTF2IRD2B_4	0.293347	2.0276	6.91195	GTF2IRD2B	822	2	ENSG00000174428
	CCDC147_3	0.0727833	0.503075	6.91195	CCDC147	3313	18	ENSG00000120051
	SBF2_11	0.202972	1.40294	6.91195	SBF2	1188	9	ENSG00000133812
	C11orf74_4	0.301038	2.08076	6.91195	C11orf74	801	4	ENSG00000166352
	SLC16A7_8	0.449034	3.1037	6.91195	SLC16A7	537	4	ENSG00000118596
	VSIG10_2	0.23548	1.62762	6.91195	VSIG10	1024	4	ENSG00000176834
	HECTD1_5	0.168978	1.16797	6.91195	HECTD1	4281	17	ENSG00000092148
	SLC38A6_21	0.08652	0.598022	6.91195	SLC38A6	2787	20	ENSG00000139974
	HAR1A_1	0.128125	0.885594	6.91195	HAR1A	1882	2	ENSG00000225978
	FAM149A_18	0.089044	0.615468	6.91195	FAM149A	2708	14	ENSG00000109794
	EXOC2_2	0.131407	0.908276	6.91195	EXOC2	1835	18	ENSG00000112685
	MEIS2_4	0.0746536	0.516002	6.91195	MEIS2	3230	3	ENSG00000134138
	AC013394.2_5	0.447368	3.09218	6.91195	AC013394.2	1078	2	ENSG00000272888
	TECPR1_8	0.408697	2.82489	6.91195	TECPR1	590	4	ENSG00000205356
	PLXNB3_2	0.16584	1.13536	6.84612	PLXNB3	5089	35	ENSG00000198753
	DCAF4_12	0.613045	4.19026	6.83515	DCAF4	2360	13	ENSG00000119599
	TANC1_6	0.277099	1.88975	6.81979	TANC1	4351	8	ENSG00000115183
	CBFB_1	1.03224	7.03966	6.81979	CBFB	584	6	ENSG00000067955
	TRIQK_12	0.666845	4.54775	6.81979	TRIQK	1808	5	ENSG00000205133
	GLRX3_4	0.313809	2.14012	6.81979	GLRX3	1921	13	ENSG00000108010
	SEC31A_14	0.894846	6.07518	6.78907	SEC31A	4042	26	ENSG00000138674
	UNC50_4	0.610599	4.1437	6.78628	UNC50	2172	5	ENSG00000115446
	UPRT_5	0.593653	4.0287	6.78628	UPRT	2234	7	ENSG00000094841
	SYPL1_4	0.303183	2.04901	6.75835	SYPL1	1193	6	ENSG00000008282
	NOL8_11	0.346453	2.34145	6.75835	NOL8	1044	8	ENSG00000198000
	TMEM87A_7	0.620406	4.19292	6.75835	TMEM87A	583	7	ENSG00000103978
	AP1G1_5	0.265661	1.79543	6.75835	AP1G1	2723	7	ENSG00000166747
	SLC1A4_4	0.297204	2.00861	6.75835	SLC1A4	1217	7	ENSG00000115902
	CERS5_12	0.133962	0.905361	6.75835	CERS5	2700	8	ENSG00000139624
	TRIM6_9	0.673155	4.53853	6.74218	TRIM6	3403	8	ENSG00000121236
	ADAMTS10_4	0.490503	3.29992	6.72763	ADAMTS10	2458	13	ENSG00000142303
	HERC2P3_2	0.202826	1.36187	6.71447	HERC2P3	4161	26	ENSG00000180229
	DGCR8_5	0.359514	2.41395	6.71447	DGCR8	4695	12	ENSG00000128191
	ZFYVE1_3	0.557486	3.73343	6.69691	ZFYVE1	3244	13	ENSG00000165861
	CCDC77_12	0.354084	2.36583	6.68155	CCDC77	1362	11	ENSG00000120647
	FAM111A_2	0.574122	3.82133	6.65595	FAM111A	3780	5	ENSG00000166801
	TYSND1_4	0.180433	1.19726	6.63547	TYSND1	3341	3	ENSG00000156521
	C21orf33_2	0.800568	5.31215	6.63547	C21orf33	1506	6	ENSG00000160221
	SIKE1_9	0.605581	4.00817	6.61872	SIKE1	2190	5	ENSG00000052723
	FAM225B_2	0.599722	3.9676	6.61573	FAM225B	5629	3	ENSG00000225684
	ZNF511_1	0.360975	2.38415	6.60475	ZNF511	2004	5	ENSG00000198546
	ZMYM5_8	0.263737	1.73613	6.58281	ZMYM5	3200	6	ENSG00000132950
	CDH13_5	1.16068	7.62143	6.56635	CDH13	831	5	ENSG00000140945
	N4BP2L2_3	0.431791	2.82976	6.55355	N4BP2L2	2513	9	ENSG00000244754
	NR3C1_17	0.339048	2.2185	6.54331	NR3C1	3556	9	ENSG00000113580
	SULF2_2	0.834024	5.44824	6.53247	SULF2	4915	21	ENSG00000196562
	THYN1_1	2.43021	15.8021	6.50235	THYN1	893	8	ENSG00000151500
	SMEK1_2	0.823095	5.3429	6.49122	SMEK1	3369	15	ENSG00000100796
	PTCH2_3	0.0570725	0.368183	6.45116	PTCH2	4225	22	ENSG00000117425
	SNX17_8	0.206802	1.33411	6.45116	SNX17	583	3	ENSG00000115234
	SNED1_11	0.13284	0.856972	6.45116	SNED1	4538	27	ENSG00000162804
	LTBR_13	0.413604	2.66822	6.45116	LTBR	583	4	ENSG00000111321
	RP11-473M20.7_3	0.215296	1.38891	6.45116	RP11-473M20.7	560	2	ENSG00000261971
	PEX11G_1	0.454108	2.92952	6.45116	PEX11G	1062	5	ENSG00000104883
	SLC44A2_8	0.436042	2.81297	6.45116	SLC44A2	553	6	ENSG00000129353
	RP11-378J18.3_1	0.183649	1.18475	6.45116	RP11-378J18.3	1313	2	ENSG00000225265
	MDH1_3	0.257619	1.66194	6.45116	MDH1	936	3	ENSG00000014641
	PCBP1-AS1_56	0.173726	1.12073	6.45116	PCBP1-AS1	694	7	ENSG00000179818
	BTD_2	0.207872	1.34101	6.45116	BTD	580	4	ENSG00000169814
	C5orf63_5	0.040499	0.261265	6.45116	C5orf63	2977	6	ENSG00000164241
	ANKHD1_12	0.230969	1.49001	6.45116	ANKHD1	522	2	ENSG00000131503
	PRR7_3	0.121416	0.78327	6.45116	PRR7	993	3	ENSG00000131188
	ADCY10P1_2	0.0527986	0.340612	6.45116	ADCY10P1	4567	23	ENSG00000161912
	CYTH3_7	0.202972	1.30941	6.45116	CYTH3	594	2	ENSG00000008256
	NTMT1_7	0.214721	1.3852	6.45116	NTMT1	1123	2	ENSG00000148335
	FNBP1_3	0.330317	2.13092	6.45116	FNBP1	730	6	ENSG00000187239
	RPL27A_10	0.405945	2.61881	6.45116	RPL27A	297	3	ENSG00000166441
	LDHA_17	0.87051	5.61579	6.45116	LDHA	554	5	ENSG00000134333
	EIF1AD_4	0.410087	2.64554	6.45116	EIF1AD	588	3	ENSG00000175376
	KRT8_3	0.165385	1.06692	6.45116	KRT8	729	3	ENSG00000170421
	TBC1D15_4	0.362603	2.33921	6.45116	TBC1D15	1995	16	ENSG00000121749
	APAF1_8	0.586248	3.78198	6.45116	APAF1	6581	26	ENSG00000120868
	RHOF_2	0.0989053	0.638054	6.45116	RHOF	1219	5	ENSG00000139725
	DLEU2_7	0.190317	1.22776	6.45116	DLEU2	1267	7	ENSG00000231607
	RP11-1074O12.1_1	0.0709627	0.457791	6.45116	RP11-1074O12.1	1699	1	ENSG00000259100
	L2HGDH_1	0.174936	1.12854	6.45116	L2HGDH	3446	10	ENSG00000087299
	CCDC176_1	0.43842	2.82832	6.45116	CCDC176	550	4	ENSG00000119636
	RAB27A_12	0.279087	1.80043	6.45116	RAB27A	432	4	ENSG00000069974
	ANPEP_5	0.451557	2.91306	6.45116	ANPEP	534	3	ENSG00000166825
	IQGAP1_11	0.0521252	0.336268	6.45116	IQGAP1	2313	3	ENSG00000140575
	DHX8_3	0.490104	3.16174	6.45116	DHX8	492	2	ENSG00000067596
	SCRN2_10	0.43842	2.82832	6.45116	SCRN2	550	2	ENSG00000141295
	CCDC40_13	0.0772856	0.498582	6.45116	CCDC40	3120	18	ENSG00000141519
	FAM210A_3	0.182952	1.18025	6.45116	FAM210A	659	3	ENSG00000177150
	BTBD2_5	0.225356	1.45381	6.45116	BTBD2	1070	2	ENSG00000133243
	PET100_4	0.550528	3.55154	6.45116	PET100	219	3	ENSG00000229833
	CTD-3105H18.13_1	0.121171	0.781696	6.45116	CTD-3105H18.13	1990	1	ENSG00000261280
	COPE_9	0.461937	2.98003	6.45116	COPE	261	2	ENSG00000105669
	RALGAPB_10	0.119372	0.770086	6.45116	RALGAPB	5050	4	ENSG00000170471
	ELMO2_2	0.192905	1.24446	6.45116	ELMO2	1250	14	ENSG00000062598
	GPR161_10	0.192597	1.24247	6.45116	GPR161	1878	5	ENSG00000143147
	ID2_1	0.254358	1.6409	6.45116	ID2	474	2	ENSG00000115738
	DYNC2LI1_10	0.985306	6.35636	6.45116	DYNC2LI1	1346	13	ENSG00000138036
	ORMDL1_7	0.394327	2.54387	6.45116	ORMDL1	1223	3	ENSG00000128699
	IKZF2_9	0.0321766	0.207576	6.45116	IKZF2	3747	8	ENSG00000030419
	FAIM_4	0.156376	1.0088	6.45116	FAIM	771	4	ENSG00000158234
	GFM2_1	0.257894	1.66372	6.45116	GFM2	1870	15	ENSG00000164347
	ATP6AP1L_1	0.0684254	0.441423	6.45116	ATP6AP1L	3524	8	ENSG00000205464
	FAM53C_9	0.422296	2.7243	6.45116	FAM53C	571	4	ENSG00000120709
	FCHSD1_8	0.601325	3.87924	6.45116	FCHSD1	802	8	ENSG00000197948
	TNIP1_5	0.1302	0.839943	6.45116	TNIP1	926	3	ENSG00000145901
	EGFL8_4	0.0918945	0.592826	6.45116	EGFL8	1312	9	ENSG00000241404
	FYN_2	0.258724	1.66907	6.45116	FYN	932	4	ENSG00000010810
	RP11-318M2.2_2	0.0891098	0.574861	6.45116	RP11-318M2.2	1353	6	ENSG00000247081
	TSTA3_4	0.125068	0.806833	6.45116	TSTA3	964	4	ENSG00000104522
	ZFAND5_1	0.955353	6.16313	6.45116	ZFAND5	631	2	ENSG00000107372
	MARCH5_2	0.370971	2.39319	6.45116	MARCH5	325	3	ENSG00000198060
	MADD_12	0.151846	0.979581	6.45116	MADD	794	4	ENSG00000110514
	UBXN1_10	0.126115	0.813585	6.45116	UBXN1	1912	6	ENSG00000162191
	RP11-968A15.2_1	0.164035	1.05821	6.45116	RP11-968A15.2	735	2	ENSG00000257596
	NPIPA2_1	0.915978	5.90912	6.45116	NPIPA2	1053	8	ENSG00000254852
	YPEL3_8	0.649949	4.19292	6.45116	YPEL3	371	5	ENSG00000090238
	DHX58_7	0.25625	1.65311	6.45116	DHX58	941	2	ENSG00000108771
	STAT3_8	0.145963	0.941631	6.45116	STAT3	826	3	ENSG00000168610
	KIAA0195_27	0.252229	1.62717	6.45116	KIAA0195	478	2	ENSG00000177728
	PSMG2_1	0.367578	2.3713	6.45116	PSMG2	328	3	ENSG00000128789
	SNRPA_3	0.260682	1.6817	6.45116	SNRPA	925	3	ENSG00000077312
	CTD-3093M3.1_1	0.363149	2.34273	6.45116	CTD-3093M3.1	664	1	ENSG00000268816
	ZNF582_3	0.0587265	0.378854	6.45116	ZNF582	2053	5	ENSG00000018869
	DGCR2_4	0.150331	0.96981	6.45116	DGCR2	4812	11	ENSG00000070413
	CA5BP1_5	0.368702	2.37855	6.45116	CA5BP1	654	5	ENSG00000186312
	PHF6_3	0.593189	3.82675	6.45116	PHF6	1626	10	ENSG00000156531
	TAZ_22	0.158223	1.02072	6.45116	TAZ	2286	5	ENSG00000102125
	PID1_1	0.307453	1.98343	6.45116	PID1	2745	4	ENSG00000153823
	IDUA_6	0.151464	0.97712	6.45116	IDUA	796	5	ENSG00000127415
	NUDT6_1	0.0866755	0.559157	6.45116	NUDT6	1391	4	ENSG00000170917
	CTC-340A15.2_10	0.233654	1.50734	6.45116	CTC-340A15.2	516	5	ENSG00000241956
	GNB2L1_13	0.345956	2.23181	6.45116	GNB2L1	697	5	ENSG00000204628
	RP11-506M12.1_1	0.210779	1.35977	6.45116	RP11-506M12.1	572	2	ENSG00000242798
	CLN8_2	0.360975	2.3287	6.45116	CLN8	668	2	ENSG00000182372
	VDAC2_6	0.293347	1.89243	6.45116	VDAC2	822	6	ENSG00000165637
	RBM4B_2	0.313565	2.02285	6.45116	RBM4B	769	3	ENSG00000173914
	RPS26P8_1	0.273391	1.76369	6.45116	RPS26P8	441	1	ENSG00000204652
	BPTF_2	0.237568	1.53259	6.45116	BPTF	1015	8	ENSG00000171634
	C1S_4	0.417182	2.69131	6.45116	C1S	578	5	ENSG00000182326
	ATP5B_7	0.419116	2.70378	6.45116	ATP5B	863	3	ENSG00000110955
	RP11-109N23.6_1	0.417182	2.69131	6.45116	RP11-109N23.6	289	2	ENSG00000259015
	THAP9-AS1_1	3.17736	20.4575	6.43853	THAP9-AS1	2770	5	ENSG00000251022
	MAP3K7_5	0.317417	2.02333	6.37436	MAP3K7	4558	15	ENSG00000135341
	ZNF667_2	0.346091	2.20369	6.36737	ZNF667	3832	5	ENSG00000198046
	E2F6_7	0.541381	3.44264	6.359	E2F6	2227	9	ENSG00000169016
	NAPRT1_4	0.642331	4.08458	6.359	NAPRT1	1877	11	ENSG00000147813
	PAPSS1_6	1.17054	7.43147	6.34876	PAPSS1	927	7	ENSG00000138801
	CAMTA2_8	0.92617	5.87445	6.34273	CAMTA2	4426	21	ENSG00000108509
	GLOD4_1	0.417363	2.64439	6.33596	GLOD4	2311	7	ENSG00000167699
	CMIP_2	0.790421	5.002	6.32828	CMIP	2288	20	ENSG00000153815
	QKI_1	0.25969	1.64339	6.32828	QKI	6964	7	ENSG00000112531
	PLA2G16_5	1.06695	6.71919	6.29756	PLA2G16	678	4	ENSG00000176485
	EPHB2_4	0.36068	2.26637	6.28359	EPHB2	3677	16	ENSG00000133216
	TMEM66_12	3.28649	20.6408	6.28049	TMEM66	1981	6	ENSG00000133872
	WDR26_4	1.11829	7.02102	6.27836	WDR26	1725	9	ENSG00000162923
	SIPA1L2_3	0.0919646	0.576327	6.26684	SIPA1L2	6555	21	ENSG00000116991
	SLC35C1_1	0.581319	3.64303	6.26684	SLC35C1	3111	3	ENSG00000181830
	ZBTB21_4	0.388451	2.43138	6.25916	ZBTB21	7449	3	ENSG00000173276
	ALDH1L2_5	0.374883	2.34332	6.25081	ALDH1L2	7397	19	ENSG00000136010
	SLC35A5_2	0.246668	1.54077	6.24636	SLC35A5	4399	7	ENSG00000138459
	DFNA5_2	11.0643	69.0753	6.24305	DFNA5	1689	10	ENSG00000105928
	ATM_21	0.828342	5.15506	6.22335	ATM	12954	64	ENSG00000149311
	CDKN1C_5	0.532592	3.31313	6.22076	CDKN1C	1811	4	ENSG00000129757
	CDC23_9	0.446953	2.78039	6.22076	CDC23	1079	3	ENSG00000094880
	PCDHGA5_1	0.104794	0.651899	6.22076	PCDHGA5	4602	4	ENSG00000253485
	AC093415.2_3	0.538841	3.352	6.22076	AC093415.2	895	4	ENSG00000235257
	GTF2A2_1	0.994355	6.18564	6.22076	GTF2A2	970	6	ENSG00000140307
	BAK1P1_1	0.230307	1.43268	6.22076	BAK1P1	2094	1	ENSG00000175730
	TLE2_7	1.20343	7.43488	6.17809	TLE2	2705	20	ENSG00000065717
	TUBA1B_2	0.192905	1.1852	6.14396	TUBA1B	1875	5	ENSG00000123416
	EPRS_3	0.237023	1.45626	6.14396	EPRS	1526	12	ENSG00000136628
	SCLY_21	0.407775	2.50535	6.14396	SCLY	1774	8	ENSG00000132330
	ZMYM5_5	0.126423	0.776739	6.14396	ZMYM5	2861	5	ENSG00000132950
	CYB5R2_7	0.218152	1.34032	6.14396	CYB5R2	1658	9	ENSG00000166394
	SPATA20_9	1.87669	11.5162	6.13646	SPATA20	2634	16	ENSG00000006282
	PPWD1_14	0.304305	1.85094	6.08252	PPWD1	1981	10	ENSG00000113593
	AKAP2_7	0.388796	2.36486	6.08252	AKAP2	3101	4	ENSG00000241978
	MRRF_7	0.512609	3.11795	6.08252	MRRF	1176	6	ENSG00000148187
	WWOX_4	0.3248	1.9756	6.08252	WWOX	1856	8	ENSG00000186153
	TOP3A_19	0.288139	1.74502	6.05619	TOP3A	2929	19	ENSG00000177302
	ABCC5_12	0.56427	3.40907	6.04156	ABCC5	1923	7	ENSG00000114770
	VEPH1_6	1.29085	7.77232	6.02108	VEPH1	1401	4	ENSG00000197415
	ZNF181_2	0.907158	5.45411	6.0123	ZNF181	2791	6	ENSG00000197841
	CECR1_1	2.1132	12.6936	6.00682	CECR1	3195	7	ENSG00000093072
	MME_12	8.36368	50.22	6.00454	MME	5622	23	ENSG00000196549
	RP11-1212A22.1_6	3.06826	18.406	5.99884	RP11-1212A22.1	6405	31	ENSG00000205746
	CCDC159_4	0.245801	1.47244	5.99036	CCDC159	981	5	ENSG00000183401
	TRAPPC12_14	0.460614	2.75924	5.99036	TRAPPC12	1047	8	ENSG00000171853
	PRKG2_4	0.183859	1.10138	5.99036	PRKG2	2623	19	ENSG00000138669
	MCC_3	0.0693703	0.415553	5.99036	MCC	3476	19	ENSG00000171444
	C6orf3_1	0.0995998	0.596639	5.99036	C6orf3	2421	1	ENSG00000255389
	ZNF800_3	0.252493	1.51253	5.99036	ZNF800	955	5	ENSG00000048405
	PIWIL4_1	0.226131	1.35461	5.99036	PIWIL4	3199	20	ENSG00000134627
	ZFC3H1_10	0.285362	1.70942	5.99036	ZFC3H1	845	2	ENSG00000133858
	SIPA1L1_17	0.408005	2.4441	5.99036	SIPA1L1	591	8	ENSG00000197555
	LTBP2_7	0.82863	4.96379	5.99036	LTBP2	582	5	ENSG00000119681
	EMC4_10	0.200775	1.20272	5.99036	EMC4	1201	2	ENSG00000128463
	CLK3_19	0.460614	2.75924	5.99036	CLK3	1047	6	ENSG00000179335
	CFDP1_6	0.396597	2.37576	5.99036	CFDP1	608	4	ENSG00000153774
	TCAP_1	0.11358	0.680387	5.99036	TCAP	2123	2	ENSG00000173991
	VAT1_7	0.414315	2.48189	5.99036	VAT1	582	3	ENSG00000108828
	AKT2_2	0.252758	1.51411	5.99036	AKT2	954	3	ENSG00000105221
	PTOV1_17	0.566036	3.39076	5.99036	PTOV1	426	4	ENSG00000104960
	PYGO2_3	0.405945	2.43175	5.99036	PYGO2	594	3	ENSG00000163348
	SLC50A1_10	0.243321	1.45758	5.99036	SLC50A1	991	6	ENSG00000169241
	MSTO1_3	0.245301	1.46944	5.99036	MSTO1	983	8	ENSG00000125459
	GTDC1_5	0.0229343	0.137385	5.99036	GTDC1	10514	11	ENSG00000121964
	EXOSC7_4	0.756846	4.53378	5.99036	EXOSC7	1593	9	ENSG00000075914
	PLXNA1_1	0.271178	1.62445	5.99036	PLXNA1	4446	9	ENSG00000114554
	PLD1_1	0.388295	2.32603	5.99036	PLD1	621	4	ENSG00000075651
	SORBS2_17	0.806459	4.83098	5.99036	SORBS2	598	3	ENSG00000154556
	AFAP1L1_3	0.207961	1.24576	5.99036	AFAP1L1	2319	18	ENSG00000157510
	RNF145_2	0.437625	2.62153	5.99036	RNF145	551	5	ENSG00000145860
	HIST1H2BC_2	0.365905	2.1919	5.99036	HIST1H2BC	659	2	ENSG00000180596
	AEBP1_3	0.64216	3.84677	5.99036	AEBP1	751	6	ENSG00000106624
	ZNF655_13	0.852915	5.10927	5.99036	ZNF655	1979	4	ENSG00000197343
	PEX2_2	0.688946	4.12703	5.99036	PEX2	700	3	ENSG00000164751
	MDK_1	0.827208	4.95527	5.99036	MDK	1166	5	ENSG00000110492
	RP11-469N6.1_1	0.0654536	0.392091	5.99036	RP11-469N6.1	3684	2	ENSG00000251226
	HDAC7_10	0.423781	2.5386	5.99036	HDAC7	569	5	ENSG00000061273
	HOXC-AS3_3	0.655248	3.92517	5.99036	HOXC-AS3	368	3	ENSG00000251151
	FANCM_4	0.156401	0.936898	5.99036	FANCM	6167	22	ENSG00000187790
	ACOT1_2	0.189718	1.13648	5.99036	ACOT1	1271	3	ENSG00000184227
	CD276_5	0.371543	2.22567	5.99036	CD276	649	4	ENSG00000103855
	STX4_14	1.22651	7.34721	5.99036	STX4	983	8	ENSG00000103496
	PRPF8_11	0.11179	0.669663	5.99036	PRPF8	2157	2	ENSG00000174231
	B9D1_2	0.261247	1.56496	5.99036	B9D1	923	7	ENSG00000108641
	STAT5A_4	0.234411	1.40421	5.99036	STAT5A	3086	18	ENSG00000126561
	G6PC3_5	0.299542	1.79436	5.99036	G6PC3	805	6	ENSG00000141349
	LRRC37A_1	0.0465774	0.279015	5.99036	LRRC37A	5177	14	ENSG00000176681
	PLIN4_1	0.0380273	0.227797	5.99036	PLIN4	6341	6	ENSG00000167676
	ZNF506_9	0.465954	2.79123	5.99036	ZNF506	4140	6	ENSG00000081665
	CCNE1_2	0.236056	1.41406	5.99036	CCNE1	2043	12	ENSG00000105173
	ZNF226_3	0.539443	3.23146	5.99036	ZNF226	447	7	ENSG00000167380
	TUBA3FP_3	0.143702	0.860824	5.99036	TUBA3FP	1678	4	ENSG00000161149
	RP11-706O15.1_5	0.261531	1.56666	5.99036	RP11-706O15.1	922	5	ENSG00000205664
	D2HGDH_17	0.235021	1.40786	5.99036	D2HGDH	1026	4	ENSG00000180902
	CBR4_3	0.150519	0.901662	5.99036	CBR4	1602	4	ENSG00000145439
	PHYKPL_7	0.412896	2.47339	5.99036	PHYKPL	584	3	ENSG00000175309
	CTC-241N9.1_1	0.16584	0.99344	5.99036	CTC-241N9.1	1454	2	ENSG00000245317
	CEP85L_11	0.288434	1.72783	5.99036	CEP85L	836	2	ENSG00000111860
	ECHDC1_10	1.75079	10.4878	5.99036	ECHDC1	1515	5	ENSG00000093144
	LINS_5	0.410087	2.45657	5.99036	LINS	588	5	ENSG00000140471
	TRADD_2	0.65775	3.94016	5.99036	TRADD	1833	3	ENSG00000102871
	MLKL_5	0.12423	0.744185	5.99036	MLKL	3882	3	ENSG00000168404
	ERCC2_8	0.353565	2.11798	5.99036	ERCC2	682	6	ENSG00000104884
	TNKS1BP1_2	0.251966	1.50936	5.99036	TNKS1BP1	957	2	ENSG00000149115
	ERVK13-1_2	0.326736	1.94054	5.93916	ERVK13-1	3321	3	ENSG00000260565
	H3F3B_3	1.96931	11.6961	5.93916	H3F3B	551	3	ENSG00000132475
	ALDH16A1_7	0.46312	2.75054	5.93916	ALDH16A1	2343	15	ENSG00000161618
	DPT_1	0.945083	5.59917	5.92453	DPT	1786	4	ENSG00000143196
	RNASEK_6	6.77879	40.1611	5.92453	RNASEK	747	3	ENSG00000219200
	GGNBP2_7	0.369995	2.19205	5.92453	GGNBP2	2281	6	ENSG00000005955
	FIBCD1_8	0.270586	1.6031	5.92453	FIBCD1	3119	8	ENSG00000130720
	GSTK1_6	0.652	3.85564	5.91356	GSTK1	2219	8	ENSG00000197448
	ATF5_2	0.883804	5.22643	5.91356	ATF5	1637	4	ENSG00000169136
	NFYC_4	0.784932	4.62969	5.8982	NFYC	1536	11	ENSG00000066136
	GSTO1_5	1.33962	7.90133	5.8982	GSTO1	900	5	ENSG00000148834
	BEST1_2	0.25076	1.47903	5.8982	BEST1	2404	11	ENSG00000167995
	RABEP1_9	0.455997	2.68956	5.8982	RABEP1	5288	18	ENSG00000029725
	FZD6_2	0.760562	4.47985	5.89019	FZD6	3646	6	ENSG00000164930
	SCFD1_24	0.856945	5.04228	5.88402	SCFD1	1829	22	ENSG00000092108
	ASTN2_6	0.548961	3.22523	5.87516	ASTN2	1757	9	ENSG00000148219
	DROSHA_21	0.661669	3.87652	5.8587	DROSHA	5102	33	ENSG00000113360
	DDX19A_12	0.626858	3.65882	5.83676	DDX19A	577	6	ENSG00000168872
	RP11-34P13.13_2	0.278014	1.6227	5.83676	RP11-34P13.13	1301	8	ENSG00000241860
	UBE2J2_16	0.702324	4.0993	5.83676	UBE2J2	515	2	ENSG00000160087
	MDM1_13	0.292635	1.70804	5.83676	MDM1	2472	14	ENSG00000111554
	RP1-37N7.3_1	0.193317	1.12835	5.83676	RP1-37N7.3	1871	2	ENSG00000220161
	COG1_1	0.489441	2.85675	5.83676	COG1	739	3	ENSG00000166685
	RWDD3_7	0.279518	1.63148	5.83676	RWDD3	1294	5	ENSG00000122481
	CLDN15_3	0.301414	1.75928	5.83676	CLDN15	1200	3	ENSG00000106404
	DCTN6_1	0.823911	4.80897	5.83676	DCTN6	878	6	ENSG00000104671
	BTBD10_3	0.309407	1.80593	5.83676	BTBD10	2338	9	ENSG00000148925
	TBX5_4	0.0945612	0.551931	5.83676	TBX5	3825	9	ENSG00000089225
	TEX264_11	1.35636	7.91676	5.83676	TEX264	800	4	ENSG00000164081
	RP5-1125A11.1_2	0.548025	3.19869	5.83676	RP5-1125A11.1	660	3	ENSG00000228265
	ZNF544_1	0.381444	2.21738	5.81313	ZNF544	4109	7	ENSG00000198131
	AKT3_4	0.705651	4.08775	5.79287	AKT3	3588	13	ENSG00000117020
	SENP1_12	0.169845	0.98389	5.79287	SENP1	4969	19	ENSG00000079387
	RFFL_1	0.208953	1.21044	5.79287	RFFL	4039	5	ENSG00000092871
	HOXB13_1	0.243426	1.41014	5.79287	HOXB13	3467	2	ENSG00000159184
	MPDZ_5	0.644214	3.72414	5.78091	MPDZ	6176	44	ENSG00000107186
	HS2ST1_1	0.372744	2.1548	5.78091	HS2ST1	3558	8	ENSG00000153936
	IL6_7	0.489606	2.82011	5.75996	IL6	985	4	ENSG00000136244
	RPL15_5	0.192905	1.11112	5.75996	RPL15	2500	5	ENSG00000174748
	NDST2_1	0.884885	5.0969	5.75996	NDST2	545	2	ENSG00000166507
	TRIP11_3	0.627129	3.61224	5.75996	TRIP11	769	3	ENSG00000100815
	EGLN2_18	0.341909	1.96938	5.75996	EGLN2	2821	5	ENSG00000269858
	HDAC10_11	0.466405	2.68647	5.75996	HDAC10	1034	3	ENSG00000100429
	RAB5A_5	0.710254	4.09103	5.75996	RAB5A	1358	7	ENSG00000144566
	HSPB2-C11orf52_1	0.317069	1.82631	5.75996	HSPB2-C11orf52	1521	5	ENSG00000254445
	HYPK_2	1.12678	6.49021	5.75996	HYPK	428	3	ENSG00000242028
	G6PD_4	0.615916	3.54765	5.75996	G6PD	783	3	ENSG00000160211
	FMOD_1	6.15577	35.3814	5.74769	FMOD	3310	3	ENSG00000122176
	POLR2H_2	0.762109	4.3546	5.71388	POLR2H	791	5	ENSG00000163882
	UBXN7_2	0.381778	2.18144	5.71388	UBXN7	3158	10	ENSG00000163960
	NREP_15	6.26858	35.8179	5.71388	NREP	577	3	ENSG00000134986
	ZFAND6_20	0.773352	4.41884	5.71388	ZFAND6	1559	7	ENSG00000086666
	NUP98_13	0.716799	4.0957	5.71388	NUP98	841	6	ENSG00000110713
	DHPS_2	0.514358	2.93898	5.71388	DHPS	1172	9	ENSG00000095059
	LIMCH1_12	3.12507	17.8519	5.71247	LIMCH1	5054	26	ENSG00000064042
	RP11-326F20.5_1	0.858118	4.87682	5.68316	RP11-326F20.5	843	4	ENSG00000233554
	EIF3G_2	1.5969	9.07541	5.68316	EIF3G	453	5	ENSG00000130811
	ILVBL_1	1.04992	5.96685	5.68316	ILVBL	2067	15	ENSG00000105135
	UBE2V2_5	0.984209	5.59342	5.68316	UBE2V2	735	5	ENSG00000169139
	RP11-397A16.2_2	0.177694	1.00987	5.68316	RP11-397A16.2	4071	2	ENSG00000267325
	MKNK1_2	0.9165	5.19454	5.6678	MKNK1	2631	12	ENSG00000079277
	CD27-AS1_2	1.20566	6.82548	5.66122	CD27-AS1	700	3	ENSG00000215039
	DPH5_15	0.446746	2.52177	5.64476	DPH5	2159	9	ENSG00000117543
	GCFC2_4	0.431276	2.42893	5.63196	GCFC2	2516	17	ENSG00000005436
	TLE4_25	0.455538	2.56557	5.63196	TLE4	2382	19	ENSG00000106829
	ALDH16A1_9	0.566036	3.17735	5.61334	ALDH16A1	2343	15	ENSG00000161618
	RPS28_3	5.81915	32.5126	5.58716	RPS28	1326	4	ENSG00000233927
	METTL15_6	0.681664	3.79662	5.56963	METTL15	4068	7	ENSG00000169519
	PKD1P5_8	1.81592	10.106	5.56524	PKD1P5	10291	32	ENSG00000254681
	CLK1_11	0.251178	1.38891	5.52956	CLK1	480	3	ENSG00000013441
	MSTO1_19	0.545546	3.01663	5.52956	MSTO1	442	2	ENSG00000125459
	ANKRD36B_8	0.145172	0.802739	5.52956	ANKRD36B	1661	21	ENSG00000196912
	AC026202.3_1	0.179413	0.992076	5.52956	AC026202.3	672	4	ENSG00000233912
	WDR6_6	0.448199	2.47835	5.52956	WDR6	538	2	ENSG00000178252
	PPID_1	0.305616	1.68992	5.52956	PPID	789	2	ENSG00000171497
	CTB-131B5.5_1	0.0202597	0.112027	5.52956	CTB-131B5.5	5951	3	ENSG00000254363
	HDAC3_7	0.169572	0.937658	5.52956	HDAC3	711	3	ENSG00000171720
	NPTX2_1	0.0446539	0.246917	5.52956	NPTX2	2700	5	ENSG00000106236
	HOOK3_1	0.207425	1.14697	5.52956	HOOK3	2325	16	ENSG00000168172
	TATDN1_13	0.383356	2.11979	5.52956	TATDN1	629	8	ENSG00000147687
	VCL_6	0.433689	2.39811	5.52956	VCL	556	3	ENSG00000035403
	CYB561A3_7	0.212263	1.17372	5.52956	CYB561A3	1136	5	ENSG00000162144
	OTOGL_6	0.0300213	0.166005	5.52956	OTOGL	8032	58	ENSG00000165899
	PRMT7_23	0.130482	0.72151	5.52956	PRMT7	1848	3	ENSG00000132600
	ZFP90_9	0.216845	1.19906	5.52956	ZFP90	556	4	ENSG00000184939
	MYBBP1A_10	0.496922	2.74776	5.52956	MYBBP1A	1941	4	ENSG00000132382
	RPL21P120_1	0.240171	1.32804	5.52956	RPL21P120	502	1	ENSG00000244582
	ARL16_8	0.96324	5.3263	5.52956	ARL16	751	3	ENSG00000214087
	ZNF44_9	0.0587838	0.325049	5.52956	ZNF44	2051	12	ENSG00000197857
	PI4KAP2_5	0.085629	0.473491	5.52956	PI4KAP2	2816	10	ENSG00000183506
	MSN_2	0.212263	1.17372	5.52956	MSN	568	4	ENSG00000147065
	NONO_14	0.285025	1.57606	5.52956	NONO	846	5	ENSG00000147140
	ZNF449_1	0.235135	1.30019	5.52956	ZNF449	2051	2	ENSG00000173275
	RER1_7	0.175752	0.971829	5.52956	RER1	686	2	ENSG00000157916
	DHDDS_22	0.486152	2.68821	5.52956	DHDDS	496	5	ENSG00000117682
	CCDC28B_5	0.097624	0.539818	5.52956	CCDC28B	1235	3	ENSG00000160050
	ZBTB8OS_10	0.314793	1.74067	5.52956	ZBTB8OS	766	6	ENSG00000176261
	ZMYND12_3	0.15099	0.834909	5.52956	ZMYND12	1597	7	ENSG00000066185
	TACSTD2_1	0.116601	0.644753	5.52956	TACSTD2	2068	1	ENSG00000184292
	RP4-794H19.4_3	0.227482	1.25788	5.52956	RP4-794H19.4	530	3	ENSG00000230812
	GSTM4_6	0.104026	0.575216	5.52956	GSTM4	1159	7	ENSG00000168765
	SLC39A1_9	0.422666	2.33716	5.52956	SLC39A1	1141	4	ENSG00000143570
	MSTO2P_3	0.352737	1.95048	5.52956	MSTO2P	1709	14	ENSG00000203761
	NIFK-AS1_4	0.204003	1.12805	5.52956	NIFK-AS1	1182	2	ENSG00000236859
	SMPD4_20	0.234368	1.29595	5.52956	SMPD4	3601	19	ENSG00000136699
	SSFA2_2	0.484199	2.67741	5.52956	SSFA2	747	3	ENSG00000138434
	ELP6_14	0.495136	2.73788	5.52956	ELP6	487	3	ENSG00000163832
	LAMB2_4	1.02174	5.64979	5.52956	LAMB2	590	4	ENSG00000172037
	U2SURP_16	0.408005	2.25609	5.52956	U2SURP	1182	6	ENSG00000163714
	MED28_3	0.694903	3.84251	5.52956	MED28	347	2	ENSG00000118579
	CTB-36O1.7_1	0.1614	0.89247	5.52956	CTB-36O1.7	747	1	ENSG00000244921
	NDST1_7	0.21189	1.17166	5.52956	NDST1	569	2	ENSG00000070614
	NOP16_5	0.207693	1.14845	5.52956	NOP16	1161	3	ENSG00000048162
	TRIM52-AS1_4	0.387671	2.14365	5.52956	TRIM52-AS1	311	2	ENSG00000248275
	GMDS-AS1_5	0.163368	0.903353	5.52956	GMDS-AS1	738	7	ENSG00000250903
	PEX7_2	0.177302	0.980404	5.52956	PEX7	680	4	ENSG00000112357
	SYNE1_34	0.00869098	0.0480573	5.52956	SYNE1	27745	146	ENSG00000131018
	GPNMB_14	0.720655	3.98491	5.52956	GPNMB	1673	4	ENSG00000136235
	ZNF736_1	0.324537	1.79455	5.52956	ZNF736	743	3	ENSG00000234444
	ELN_14	0.160327	0.886536	5.52956	ELN	752	5	ENSG00000049540
	TECPR1_17	0.138263	0.764535	5.52956	TECPR1	3488	16	ENSG00000205356
	AASS_3	0.809942	4.47862	5.52956	AASS	3126	24	ENSG00000008311
	AKR1B1_11	0.417905	2.31083	5.52956	AKR1B1	577	5	ENSG00000085662
	OR2A1-AS1_5	0.469127	2.59407	5.52956	OR2A1-AS1	257	2	ENSG00000244479
	OR2A1-AS1_3	0.40055	2.21487	5.52956	OR2A1-AS1	602	4	ENSG00000244479
	NDUFAF6_13	0.509791	2.81892	5.52956	NDUFAF6	946	9	ENSG00000156170
	FAM49B_12	0.172483	0.953755	5.52956	FAM49B	699	6	ENSG00000153310
	GALT_1_26	0.33168	1.83404	5.52956	GALT_1	727	4	ENSG00000213930
	C9orf156_5	0.0811616	0.448788	5.52956	C9orf156	2971	2	ENSG00000136932
	PHYHD1_2	0.138263	0.764535	5.52956	PHYHD1	872	9	ENSG00000175287
	SLC16A9_1	0.317734	1.75693	5.52956	SLC16A9	4174	6	ENSG00000165449
	RP11-119F7.5_1	0.105068	0.58098	5.52956	RP11-119F7.5	2295	1	ENSG00000260400
	FAM204A_3	0.602828	3.33337	5.52956	FAM204A	1000	9	ENSG00000165669
	DAK_19	0.319379	1.76603	5.52956	DAK	1510	4	ENSG00000149476
	RP11-770J1.3_5	0.208231	1.15142	5.52956	RP11-770J1.3	579	3	ENSG00000255435
	VWA5A_4	0.0896065	0.495485	5.52956	VWA5A	2691	10	ENSG00000110002
	FAM66C_5	0.198299	1.0965	5.52956	FAM66C	608	3	ENSG00000226711
	PHC1_7	0.152037	0.8407	5.52956	PHC1	793	3	ENSG00000111752
	RNF34_8	0.203315	1.12424	5.52956	RNF34	593	2	ENSG00000170633
	ARHGEF7_13	0.0552926	0.305744	5.52956	ARHGEF7	4361	19	ENSG00000102606
	RP11-1000B6.3_1	0.658828	3.64303	5.52956	RP11-1000B6.3	366	2	ENSG00000261064
	LRRC57_3	0.247907	1.37082	5.52956	LRRC57	1459	5	ENSG00000180979
	MEF2A_13	0.21339	1.17996	5.52956	MEF2A	565	4	ENSG00000068305
	NUBP2_2	0.133517	0.738289	5.52956	NUBP2	903	4	ENSG00000095906
	TXNDC11_6	0.27941	1.54502	5.52956	TXNDC11	863	7	ENSG00000153066
	RPL26_11	0.264398	1.46201	5.52956	RPL26	456	2	ENSG00000161970
	DHRS11_1	0.188974	1.04494	5.52956	DHRS11	638	3	ENSG00000108272
	CASC3_2	0.222036	1.22776	5.52956	CASC3	543	3	ENSG00000108349
	MLX_5	0.312751	1.72938	5.52956	MLX	2313	5	ENSG00000108788
	SKA2_8	0.904807	5.00319	5.52956	SKA2	533	2	ENSG00000182628
	ABCA6_4	0.159584	0.882429	5.52956	ABCA6	1511	4	ENSG00000154262
	ENOSF1_7	0.186058	1.02882	5.52956	ENOSF1	1296	15	ENSG00000132199
	SAFB_7	0.44002	2.43312	5.52956	SAFB	548	3	ENSG00000160633
	ZNF575_5	0.222036	1.22776	5.52956	ZNF575	1086	4	ENSG00000176472
	TMEM143_4	0.26382	1.45881	5.52956	TMEM143	457	4	ENSG00000161558
	PNKP_4	0.373847	2.06721	5.52956	PNKP	645	3	ENSG00000039650
	TBC1D17_5	0.15587	0.861894	5.52956	TBC1D17	1547	4	ENSG00000104946
	SLC13A3_9	0.075495	0.417455	5.52956	SLC13A3	1597	13	ENSG00000158296
	AP000695.6_1	0.270024	1.49311	5.52956	AP000695.6	893	2	ENSG00000230479
	LL0XNC01-7P3.1_1	0.0888144	0.491105	5.52956	LL0XNC01-7P3.1	2715	1	ENSG00000270012
	HDX_3	0.164932	0.912004	5.52956	HDX	2924	11	ENSG00000165259
	IDS_1_2	0.133075	0.735844	5.52956	IDS_1	906	5	ENSG00000241489
	F8_5	0.152422	0.842825	5.52956	F8	791	6	ENSG00000185010
	SCNM1_3	0.419602	2.32021	5.52956	SCNM1	862	5	ENSG00000163156
	FLVCR1-AS1_2	0.270326	1.49479	5.52956	FLVCR1-AS1	892	2	ENSG00000198468
	TCF7L1_4	0.224517	1.24148	5.52956	TCF7L1	537	2	ENSG00000152284
	C3orf67_4	0.0909929	0.503151	5.52956	C3orf67	2650	16	ENSG00000163689
	IQCB1_2	0.171991	0.951034	5.52956	IQCB1	701	7	ENSG00000173226
	AC024937.6_1	0.0970737	0.536775	5.52956	AC024937.6	1242	2	ENSG00000231443
	PIGG_5	0.345956	1.91298	5.52956	PIGG	1394	2	ENSG00000174227
	BOD1L1_4	0.0588412	0.325366	5.52956	BOD1L1	2049	7	ENSG00000038219
	MSMO1_1	1.48264	8.19835	5.52956	MSMO1	1789	5	ENSG00000052802
	RP11-395C3.1_1	0.397906	2.20025	5.52956	RP11-395C3.1	303	1	ENSG00000230929
	MATR3_41	0.422296	2.33511	5.52956	MATR3	571	2	ENSG00000015479
	WASF1_8	0.162926	0.900912	5.52956	WASF1	740	6	ENSG00000112290
	SUN1_1	0.504459	2.78943	5.52956	SUN1	478	2	ENSG00000164828
	SDK1_5	0.0317028	0.175302	5.52956	SDK1	7606	44	ENSG00000146555
	TNRC18P2_1	0.0444236	0.245643	5.52956	TNRC18P2	2714	11	ENSG00000223566
	CLDN15_6	0.176008	0.973248	5.52956	CLDN15	1370	5	ENSG00000106404
	GRINA_6	0.574122	3.17464	5.52956	GRINA	1050	5	ENSG00000178719
	GRINA_1	0.855075	4.72819	5.52956	GRINA	564	5	ENSG00000178719
	RP11-363E7.4_1	0.122713	0.678549	5.52956	RP11-363E7.4	1965	1	ENSG00000260912
	CARD9_5	0.11358	0.62805	5.52956	CARD9	2123	13	ENSG00000187796
	VIM_6	0.380333	2.10308	5.52956	VIM	634	2	ENSG00000026025
	HNRNPH3_12	0.215552	1.19191	5.52956	HNRNPH3	3356	8	ENSG00000096746
	SHOC2_1	0.370971	2.05131	5.52956	SHOC2	650	3	ENSG00000108061
	TTC17_6	0.287746	1.59111	5.52956	TTC17	419	3	ENSG00000052841
	UBXN1_9	0.407316	2.25228	5.52956	UBXN1	592	4	ENSG00000162191
	OTUB1_9	0.0520802	0.287981	5.52956	OTUB1	2315	2	ENSG00000167770
	INPPL1_16	0.336306	1.85962	5.52956	INPPL1	717	2	ENSG00000165458
	TRAPPC4_12	0.246052	1.36056	5.52956	TRAPPC4	980	3	ENSG00000196655
	RP11-996F15.2_1	0.0506578	0.280115	5.52956	RP11-996F15.2	2380	7	ENSG00000257176
	DGKA_7	0.154176	0.852525	5.52956	DGKA	782	3	ENSG00000065357
	RNF41_7	0.519679	2.8736	5.52956	RNF41	2552	9	ENSG00000181852
	PPP1R12A_18	0.219011	1.21104	5.52956	PPP1R12A	1101	9	ENSG00000058272
	ELK3_5	0.223684	1.23687	5.52956	ELK3	539	3	ENSG00000111145
	MIPEP_4	0.122526	0.677515	5.52956	MIPEP	984	3	ENSG00000027001
	DHRS1_2	0.395946	2.18941	5.52956	DHRS1	609	2	ENSG00000157379
	ABCD4_13	0.287746	1.59111	5.52956	ABCD4	838	9	ENSG00000119688
	CTD-2651B20.1_1	0.202631	1.12046	5.52956	CTD-2651B20.1	595	2	ENSG00000259539
	RHBDL1_3	0.0824098	0.45569	5.52956	RHBDL1	1463	8	ENSG00000103269
	MKL2_13	0.221221	1.22326	5.52956	MKL2	545	5	ENSG00000186260
	RP11-566K11.7_1	0.215681	1.19262	5.52956	RP11-566K11.7	559	3	ENSG00000267048
	ABCA8_12	0.216067	1.19476	5.52956	ABCA8	558	3	ENSG00000141338
	CALR_6	0.92624	5.1217	5.52956	CALR	781	4	ENSG00000179218
	PICK1_9	0.501428	2.77268	5.52956	PICK1	2164	13	ENSG00000100151
	PLA2G6_10	0.105114	0.581234	5.52956	PLA2G6	1147	10	ENSG00000184381
	SPIN2A_1	0.0977031	0.540255	5.52956	SPIN2A	2468	1	ENSG00000147059
	IAH1_15	0.159058	0.879518	5.52956	IAH1	758	4	ENSG00000134330
	RABL2A_9	0.108716	0.60115	5.52956	RABL2A	1109	2	ENSG00000144134
	SLC41A3_21	0.332137	1.83657	5.52956	SLC41A3	726	5	ENSG00000114544
	ETF1_8	0.129224	0.71455	5.52956	ETF1	933	4	ENSG00000120705
	RP11-34A14.3_1	0.103224	0.570783	5.52956	RP11-34A14.3	1168	2	ENSG00000230928
	TECTB_1	0.04444	0.245733	5.52956	TECTB	2713	10	ENSG00000119913
	INTS4_7	0.4362	2.41199	5.52956	INTS4	1382	9	ENSG00000149262
	SH3GL1P1_1	0.0844593	0.467023	5.52956	SH3GL1P1	2855	1	ENSG00000266777
	DNMT1_28	0.994117	5.45442	5.4867	DNMT1	5215	41	ENSG00000130816
	MAPKAPK5-AS1_2	0.800896	4.37182	5.45867	MAPKAPK5-AS1	1957	3	ENSG00000234608
	BSDC1_12	0.982204	5.35573	5.45276	BSDC1	1473	10	ENSG00000160058
	FAM172A_3	1.05682	5.76259	5.45276	FAM172A	1369	10	ENSG00000113391
	C18orf8_9	0.662448	3.60755	5.44578	C18orf8	2002	18	ENSG00000141452
	ERCC1_15	0.811759	4.41742	5.44179	ERCC1	3119	9	ENSG00000012061
	FAM188A_5	0.470347	2.55265	5.42716	FAM188A	2307	14	ENSG00000148481
	EPB41L4A-AS1_1	2.07102	11.2273	5.42114	EPB41L4A-AS1	2969	3	ENSG00000224032
	RP11-561C5.4_6	0.38199	2.06823	5.41436	RP11-561C5.4	2525	7	ENSG00000229212
	FNIP1_3	0.689842	3.72783	5.40389	FNIP1	3845	18	ENSG00000217128
	BBIP1_2	1.48323	8.00635	5.39791	BBIP1	569	4	ENSG00000214413
	DGKZ_8	1.0656	5.75203	5.39791	DGKZ	792	7	ENSG00000149091
	MARCH2_4	0.708019	3.82182	5.39791	MARCH2	1192	4	ENSG00000099785
	SLC7A14_2	0.405744	2.1886	5.39403	SLC7A14	10103	8	ENSG00000013293
	MTF2_7	0.58456	3.15155	5.39132	MTF2	4125	15	ENSG00000143033
	TGFBI_3	1.51728	8.17478	5.38778	TGFBI	1033	3	ENSG00000120708
	ERCC2_5	1.05333	5.6751	5.38778	ERCC2	1488	12	ENSG00000104884
	ANGPT1_5	0.474046	2.54845	5.37596	ANGPT1	1526	8	ENSG00000154188
	CCNL2_11	0.855075	4.59685	5.37596	CCNL2	846	5	ENSG00000221978
	TMEM138_10	1.35467	7.28265	5.37596	TMEM138	534	2	ENSG00000149483
	WBP2_9	0.514505	2.76596	5.37596	WBP2	1406	8	ENSG00000132471
	MAU2_3	0.192854	1.03677	5.37596	MAU2	3751	6	ENSG00000129933
	IFI27_7	2.00639	10.7582	5.362	IFI27	661	6	ENSG00000165949
	GPX1_1	0.545052	2.91344	5.34524	GPX1	1106	1	ENSG00000233276
	PLA2G4B_3	0.179093	0.957297	5.34524	PLA2G4B	3366	25	ENSG00000243708
	TRPM4_10	0.452914	2.42093	5.34524	TRPM4	3993	23	ENSG00000130529
	PSME4_7	0.781319	4.17137	5.33889	PSME4	4475	27	ENSG00000068878
	TMEM206_1	0.43842	2.33448	5.32476	TMEM206	2475	8	ENSG00000065600
	POLM_14	0.45592	2.42767	5.32476	POLM	2380	9	ENSG00000122678
	LMLN_10	0.180909	0.963296	5.32476	LMLN	5998	16	ENSG00000185621
	C1orf63_19	0.497178	2.63463	5.29916	C1orf63	970	2	ENSG00000117616
	GLI2_7	0.433689	2.29819	5.29916	GLI2	1112	7	ENSG00000074047
	ZNF143_4	0.493616	2.61575	5.29916	ZNF143	1954	15	ENSG00000166478
	USP8_5	1.01707	5.38964	5.29916	USP8	5690	20	ENSG00000138592
	MAN2C1_36	0.714463	3.78605	5.29916	MAN2C1	675	3	ENSG00000140400
	GUCD1_4	0.538841	2.8554	5.29916	GUCD1	895	5	ENSG00000138867
	REV3L_3	0.191754	1.01614	5.29916	REV3L	2515	7	ENSG00000009413
	TSPAN14_6	0.465055	2.4644	5.29916	TSPAN14	1037	8	ENSG00000108219
	TMEM121_3	0.634973	3.36483	5.29916	TMEM121	1519	2	ENSG00000184986
	PTCD3_12	1.08986	5.77534	5.29916	PTCD3	885	8	ENSG00000132300
	ABCD4_5	0.523629	2.7748	5.29916	ABCD4	1842	18	ENSG00000119688
	SLC12A4_2	0.761868	4.03726	5.29916	SLC12A4	633	4	ENSG00000124067
	PSMD11_6	1.01958	5.40293	5.29916	PSMD11	473	3	ENSG00000108671
	C22orf26_2	0.270326	1.4325	5.29916	C22orf26	1784	3	ENSG00000182257
	RNF25_1	0.733936	3.87387	5.27822	RNF25	1807	8	ENSG00000163481
	UBR3_11	2.00159	10.5648	5.27822	UBR3	7951	39	ENSG00000144357
	ITM2C_7	0.702448	3.70767	5.27822	ITM2C	1888	5	ENSG00000135916
	ACKR4_2	1.13385	5.97941	5.27356	ACKR4	1914	2	ENSG00000129048
	SNRPD1_2	1.1673	6.1473	5.26625	SNRPD1	723	3	ENSG00000167088
	CEACAM19_6	0.860305	4.53058	5.26625	CEACAM19	1962	8	ENSG00000186567
	PKDCC_5	0.833211	4.37693	5.25308	PKDCC	1447	3	ENSG00000162878
	C3orf14_4	1.74733	9.17886	5.25308	C3orf14	690	5	ENSG00000114405
	CBS_18	1.67957	8.78525	5.23067	CBS	2656	14	ENSG00000160200
	GGA1_13	0.39018	2.03766	5.22236	GGA1	927	9	ENSG00000100083
	NPHP1_8	0.0946355	0.494221	5.22236	NPHP1	3822	19	ENSG00000144061
	ARMC5_8	0.174564	0.911637	5.22236	ARMC5	2072	7	ENSG00000140691
	MZF1_5	0.279626	1.46031	5.22236	MZF1	2587	6	ENSG00000099326
	WASH6P_4	0.226983	1.18539	5.22236	WASH6P	3187	6	ENSG00000182484
	NBPF2P_1	0.559902	2.92401	5.22236	NBPF2P	646	5	ENSG00000227001
	PTCD3_17	1.55904	8.14186	5.22236	PTCD3	928	6	ENSG00000132300
	GCC2_1	0.0616494	0.321955	5.22236	GCC2	5867	3	ENSG00000135968
	HOXA11-AS_2	0.467007	2.43888	5.22236	HOXA11-AS	1549	2	ENSG00000240990
	SLC39A14_10	0.625773	3.26801	5.22236	SLC39A14	578	2	ENSG00000104635
	RP11-111F5.5_3	0.191374	0.999424	5.22236	RP11-111F5.5	1890	3	ENSG00000227449
	TSPAN10_6	0.190768	0.996262	5.22236	TSPAN10	1896	2	ENSG00000182612
	EXOG_1	0.415266	2.16867	5.22236	EXOG	871	4	ENSG00000157036
	FGD5_4	0.295091	1.5346	5.20042	FGD5	5720	20	ENSG00000154783
	ELP2_1	0.737727	3.83649	5.20042	ELP2	2288	20	ENSG00000134759
	NBPF11_11	0.29917	1.55581	5.20042	NBPF11	5642	25	ENSG00000152042
	SLC1A3_1	0.627258	3.25549	5.19003	SLC1A3	3652	8	ENSG00000079215
	MAB21L1_1	1.1198	5.8098	5.18823	MAB21L1	2907	1	ENSG00000180660
	NTNG1_9	0.316445	1.64044	5.18396	NTNG1	3048	6	ENSG00000162631
	TUBE1_8	1.32855	6.88714	5.18396	TUBE1	726	6	ENSG00000074935
	XRCC3_16	0.373268	1.93501	5.18396	XRCC3	2584	10	ENSG00000126215
	IKBKG_11	1.97953	10.2618	5.18396	IKBKG	1949	10	ENSG00000073009
	SVEP1_3	1.47981	7.66231	5.1779	SVEP1	6192	13	ENSG00000165124
	FAM86DP_3	3.1609	16.334	5.16751	FAM86DP	1068	5	ENSG00000244026
	PIGT_1	0.333607	1.72172	5.16092	PIGT	1807	11	ENSG00000124155
	GOLGA8I_2	0.114519	0.591024	5.16092	GOLGA8I	5264	19	ENSG00000153666
	COL16A1_2	1.78351	9.20458	5.16092	COL16A1	676	11	ENSG00000084636
	TMEM120A_2	1.16827	6.02936	5.16092	TMEM120A	1032	12	ENSG00000189077
	PRMT1_3	0.786982	4.06155	5.16092	PRMT1	766	7	ENSG00000126457
	SGCG_2	4.97407	25.6571	5.15817	SGCG	1624	8	ENSG00000102683
	PPP3CA_10	2.67638	13.8031	5.15738	PPP3CA	4685	14	ENSG00000138814
	CRYZL1_23	1.78977	9.22189	5.15255	CRYZL1	1482	13	ENSG00000205758
	COL16A1_3	1.69811	8.73772	5.14556	COL16A1	852	4	ENSG00000084636
	FBXO38_1	0.796689	4.09941	5.14556	FBXO38	3632	21	ENSG00000145868
	SENP5_5	0.867378	4.45363	5.13459	SENP5	973	9	ENSG00000119231
	ZFPM2_8	0.255745	1.31315	5.13459	ZFPM2	3300	6	ENSG00000169946
	COL15A1_2	51.994	266.5	5.12559	COL15A1	5491	42	ENSG00000204291
	KLHDC4_10	0.237334	1.21514	5.11996	KLHDC4	4572	17	ENSG00000104731
	JADE3_1	1.07582	5.49816	5.11066	JADE3	4931	11	ENSG00000102221
	AIM1_4	0.687211	3.5054	5.10091	AIM1	7544	20	ENSG00000112297
	CCDC144A_11	0.471935	2.40492	5.09587	CCDC144A	8686	17	ENSG00000170160
	AP1G1_24	1.44289	7.32916	5.07948	AP1G1	3593	24	ENSG00000166747
	MORN1_8	0.414315	2.10006	5.06876	MORN1	582	4	ENSG00000116151
	DEPDC1_5	0.414315	2.10006	5.06876	DEPDC1	582	5	ENSG00000024526
	ATP11B_9	0.673551	3.41407	5.06876	ATP11B	716	7	ENSG00000058063
	MIB2_1	0.417905	2.11826	5.06876	MIB2	577	2	ENSG00000197530
	RP4-682C21.2_1	0.179014	0.907377	5.06876	RP4-682C21.2	1347	4	ENSG00000181227
	RP11-316M1.12_1	0.782893	3.9683	5.06876	RP11-316M1.12	616	2	ENSG00000259357
	REV1_6	0.278442	1.41136	5.06876	REV1	866	4	ENSG00000135945
	CLASP1_3	0.277481	1.40649	5.06876	CLASP1	869	5	ENSG00000074054
	CAMK1_1	0.410786	2.08218	5.06876	CAMK1	587	2	ENSG00000134072
	CTD-2012J19.3_1	0.145172	0.735844	5.06876	CTD-2012J19.3	1661	3	ENSG00000271119
	AC025171.1_1	0.120265	0.609595	5.06876	AC025171.1	2005	2	ENSG00000215068
	MRPL22_5	0.1589	0.805428	5.06876	MRPL22	3035	6	ENSG00000082515
	APTX_30	0.444891	2.25505	5.06876	APTX	542	4	ENSG00000137074
	C9orf78_5	0.100892	0.511396	5.06876	C9orf78	2390	5	ENSG00000136819
	POLL_17	1.23026	6.2359	5.06876	POLL	784	6	ENSG00000166169
	ADD3_10	0.632061	3.20377	5.06876	ADD3	763	7	ENSG00000148700
	TMEM258_3	0.416461	2.11095	5.06876	TMEM258	579	4	ENSG00000134825
	HNRNPA1_9	0.671675	3.40456	5.06876	HNRNPA1	359	2	ENSG00000135486
	CHD8_2	0.205118	1.0397	5.06876	CHD8	8229	37	ENSG00000100888
	HAUS4_16	0.28335	1.43624	5.06876	HAUS4	851	3	ENSG00000092036
	ZFP36L1_3	0.159373	0.807824	5.06876	ZFP36L1	3026	3	ENSG00000185650
	TNFAIP2_12	0.572758	2.90318	5.06876	TNFAIP2	421	3	ENSG00000185215
	NIPA1_1	0.086149	0.436669	5.06876	NIPA1	2799	6	ENSG00000170113
	PKD1_39	0.364798	1.84907	5.06876	PKD1	661	4	ENSG00000008710
	CCDC103_2	0.0709836	0.359799	5.06876	CCDC103	3397	4	ENSG00000167131
	C18orf56_2	0.571401	2.8963	5.06876	C18orf56	844	2	ENSG00000176912
	ELOF1_8	0.41219	2.08929	5.06876	ELOF1	585	5	ENSG00000130165
	RIMBP3_1	0.0833787	0.422627	5.06876	RIMBP3	5784	1	ENSG00000196622
	RP4-740C4.6_1	0.100179	0.507784	5.06876	RP4-740C4.6	2407	1	ENSG00000269896
	TMEM234_7	0.744232	3.77234	5.06876	TMEM234	972	5	ENSG00000160055
	PTBP2_7	0.0200708	0.101734	5.06876	PTBP2	12014	14	ENSG00000117569
	SIKE1_5	0.581039	2.94515	5.06876	SIKE1	415	2	ENSG00000052723
	RP11-196G18.23_1	0.195406	0.990468	5.06876	RP11-196G18.23	1234	1	ENSG00000264207
	RP1-178F15.5_1	0.320227	1.62316	5.06876	RP1-178F15.5	753	7	ENSG00000271853
	ADORA1_2	0.14155	0.717486	5.06876	ADORA1	3407	3	ENSG00000163485
	AC009237.8_1	0.337955	1.71302	5.06876	AC009237.8	1427	2	ENSG00000229689
	KANSL3_24	0.384886	1.9509	5.06876	KANSL3	5012	22	ENSG00000114982
	WIPF1_17	0.136079	0.68975	5.06876	WIPF1	1772	5	ENSG00000115935
	RP11-708J19.1_1	0.252361	1.27916	5.06876	RP11-708J19.1	1911	1	ENSG00000260236
	CCDC80_5	0.354084	1.79477	5.06876	CCDC80	681	3	ENSG00000091986
	RPL37_2	0.554325	2.80974	5.06876	RPL37	435	3	ENSG00000145592
	GNB2L1_23	0.528796	2.68034	5.06876	GNB2L1	456	4	ENSG00000204628
	SRRT_2	0.415028	2.10368	5.06876	SRRT	581	2	ENSG00000087087
	RHEB_1	0.324101	1.64279	5.06876	RHEB	744	8	ENSG00000106615
	VDAC3_13	0.67074	3.39983	5.06876	VDAC3	719	6	ENSG00000078668
	CDKN2A_7	0.520802	2.63982	5.06876	CDKN2A	926	3	ENSG00000147889
	VPS13A_2	0.0867066	0.439496	5.06876	VPS13A	2781	7	ENSG00000197969
	COL15A1_3	0.625502	3.17052	5.06876	COL15A1	771	3	ENSG00000204291
	SLC25A28_2	0.830056	4.20736	5.06876	SLC25A28	581	2	ENSG00000155287
	TALDO1_9	0.202461	1.02623	5.06876	TALDO1	1191	4	ENSG00000177156
	BSCL2_2	0.605857	3.07095	5.06876	BSCL2	398	4	ENSG00000168000
	RAB30_6	0.304459	1.54323	5.06876	RAB30	792	5	ENSG00000137502
	TMEM126B_5	0.641306	3.25063	5.06876	TMEM126B	376	4	ENSG00000171204
	FLI1_6	0.0449034	0.227605	5.06876	FLI1	5370	3	ENSG00000151702
	SCAF11_11	0.122588	0.621371	5.06876	SCAF11	3934	9	ENSG00000139218
	SHMT2_1	0.429059	2.1748	5.06876	SHMT2	562	4	ENSG00000182199
	BBS4_14	0.308747	1.56496	5.06876	BBS4	781	2	ENSG00000140463
	WDR90_15	0.324975	1.64722	5.06876	WDR90	742	3	ENSG00000161996
	NTAN1_1	0.100555	0.50969	5.06876	NTAN1	2398	6	ENSG00000157045
	SH2B1_4	0.162051	0.821396	5.06876	SH2B1	1488	9	ENSG00000178188
	GINS3_7	0.106038	0.537483	5.06876	GINS3	2274	3	ENSG00000181938
	PIGL_11	0.387048	1.96186	5.06876	PIGL	623	2	ENSG00000108474
	RP13-270P17.3_1	0.351503	1.78169	5.06876	RP13-270P17.3	686	1	ENSG00000272688
	LZTR1_2	0.103802	0.526146	5.06876	LZTR1	2323	3	ENSG00000099949
	LIMK2_8	0.299542	1.51831	5.06876	LIMK2	805	3	ENSG00000182541
	TIMM17B_8	0.157808	0.799894	5.06876	TIMM17B	1528	6	ENSG00000126768
	METTL18_1	0.283684	1.43793	5.06876	METTL18	850	2	ENSG00000171806
	NREP_14	0.446539	2.2634	5.06876	NREP	540	5	ENSG00000134986
	LGMN_6	0.420822	2.13305	5.06876	LGMN	573	6	ENSG00000100600
	KIAA0101_2	0.321937	1.63183	5.06876	KIAA0101	749	3	ENSG00000166803
	LDLR_2	0.25984	1.31707	5.06876	LDLR	928	6	ENSG00000130164
	ZNF823_5	0.204262	1.03536	5.06876	ZNF823	2361	3	ENSG00000197933
	PAXBP1-AS1_3	0.0818782	0.415021	5.06876	PAXBP1-AS1	2945	2	ENSG00000238197
	KDM3A_11	0.617146	3.11679	5.05033	KDM3A	4884	26	ENSG00000115548
	XPNPEP1_25	1.18302	5.97277	5.04873	XPNPEP1	2344	19	ENSG00000108039
	ZBTB10_2	0.422755	2.13357	5.04682	ZBTB10	5989	7	ENSG00000205189
	EIF5AL1_1	0.597794	3.01558	5.04451	EIF5AL1	3832	1	ENSG00000253626
	SHMT2_18	2.61625	13.1942	5.04316	SHMT2	1659	11	ENSG00000182199
	NACA_5	12.4977	62.7831	5.02359	NACA	492	6	ENSG00000196531
	COPS7A_10	2.47205	12.3675	5.00294	COPS7A	1707	8	ENSG00000111652
	CXCL6_2	3.29836	16.4276	4.98053	CXCL6	1718	4	ENSG00000124875
	CPSF1_5	0.973874	4.84659	4.97661	CPSF1	619	2	ENSG00000071894
	NAGK_4	0.242782	1.20823	4.97661	NAGK	2483	3	ENSG00000124357
	AC084018.1_12	0.396337	1.97241	4.97661	AC084018.1	1521	7	ENSG00000212694
	C16orf45_5	0.804844	4.00539	4.97661	C16orf45	749	5	ENSG00000166780
	FMNL1_2	0.468641	2.33224	4.97661	FMNL1	3859	26	ENSG00000184922
	SFXN3_7	4.13725	20.5391	4.96443	SFXN3	3089	12	ENSG00000107819
	NIT1_8	1.03251	5.12376	4.96243	NIT1	1518	7	ENSG00000158793
	MME_4	5.36415	26.6011	4.95905	MME	2360	23	ENSG00000196549
	CLSTN1_3	0.444686	2.20278	4.95357	CLSTN1	2169	4	ENSG00000171603
	GCC2_5	1.22713	6.07867	4.95357	GCC2	786	6	ENSG00000135968
	PRICKLE1_6	0.691025	3.41885	4.9475	PRICKLE1	3315	8	ENSG00000139174
	XRCC4_6	1.52711	7.52947	4.93053	XRCC4	1579	8	ENSG00000152422
	TMEM205_7	0.534264	2.626	4.91517	TMEM205	677	4	ENSG00000105518
	SDCBP2_4	0.257619	1.26624	4.91517	SDCBP2	1404	9	ENSG00000125775
	FAM211B_8	0.245801	1.20815	4.91517	FAM211B	2943	4	ENSG00000178026
	FAM189B_3	0.554537	2.72564	4.91517	FAM189B	2609	11	ENSG00000160767
	ADORA1_6	0.249791	1.22776	4.91517	ADORA1	2896	6	ENSG00000163485
	XRN1_3	0.258355	1.26986	4.91517	XRN1	5600	27	ENSG00000114127
	RPLP2_7	1.15558	5.67987	4.91517	RPLP2	313	4	ENSG00000177600
	MMP14_2	0.629038	3.09183	4.91517	MMP14	575	2	ENSG00000157227
	EVL_3	0.467611	2.29838	4.91517	EVL	1547	3	ENSG00000196405
	WDR45_10	0.374815	1.84228	4.91517	WDR45	965	4	ENSG00000196998
	SUCLG1_2	0.474668	2.33307	4.91517	SUCLG1	762	3	ENSG00000163541
	STARD7_4	0.122651	0.602848	4.91517	STARD7	2949	2	ENSG00000084090
	POGLUT1_6	0.100527	0.494108	4.91517	POGLUT1	3598	3	ENSG00000163389
	MFAP3L_3	0.542274	2.66537	4.91517	MFAP3L	667	3	ENSG00000198948
	LINC01060_2	0.148541	0.730103	4.91517	LINC01060	2435	6	ENSG00000249378
	MAP3K11_7	0.338192	1.66227	4.91517	MAP3K11	2139	9	ENSG00000173327
	MUS81_3	0.605181	2.97457	4.91517	MUS81	1793	9	ENSG00000172732
	ATXN2_24	0.444891	2.18672	4.91517	ATXN2	813	4	ENSG00000204842
	UPF1_2	0.189122	0.929568	4.91517	UPF1	3825	9	ENSG00000005007
	PAXBP1_4	0.158848	0.780764	4.91517	PAXBP1	2277	10	ENSG00000159086
	TBC1D10A_5	0.420089	2.06481	4.91517	TBC1D10A	861	6	ENSG00000099992
	FNDC1_4	4.69234	23.0467	4.91155	FNDC1	6552	23	ENSG00000164694
	PTGS1_4	7.18925	35.2543	4.90375	PTGS1	4964	11	ENSG00000095303
	PKD2_7	3.18676	15.5819	4.88957	PKD2	1362	8	ENSG00000118762
	VPS13B_9	0.367839	1.79748	4.88659	VPS13B	14094	62	ENSG00000132549
	SEPT2_21	1.33841	6.53407	4.88196	SEPT2	3333	14	ENSG00000168385
	ZNF592_2	0.260732	1.27212	4.87902	ZNF592	7861	8	ENSG00000166716
	MINOS1-NBL1_1	1.33714	6.50381	4.86397	MINOS1-NBL1	1623	4	ENSG00000270136
	NLRP1_3	0.306145	1.48766	4.85931	NLRP1	4332	16	ENSG00000091592
	KIAA1109_7	0.56706	2.75369	4.85609	KIAA1109	5528	30	ENSG00000138688
	CPE_2	14.442	69.8985	4.83996	CPE	2421	9	ENSG00000109472
	SNX1_3	0.258032	1.24845	4.83837	SNX1	1869	14	ENSG00000028528
	MTR_6	0.115512	0.558889	4.83837	MTR	4175	3	ENSG00000116984
	DENND4C_7	0.139261	0.673798	4.83837	DENND4C	3463	11	ENSG00000137145
	COQ10A_7	0.311942	1.50929	4.83837	COQ10A	1546	3	ENSG00000135469
	NUBP2_1	0.484686	2.34509	4.83837	NUBP2	995	6	ENSG00000095906
	ARHGAP17_14	0.493111	2.38585	4.83837	ARHGAP17	978	6	ENSG00000140750
	FAM133B_2	0.210319	1.0176	4.83837	FAM133B	2293	9	ENSG00000234545
	FAM66B_1	0.18337	0.88721	4.83837	FAM66B	2630	6	ENSG00000215374
	RNF31_18	0.620672	3.00304	4.83837	RNF31	777	6	ENSG00000092098
	RP11-242D8.1_1	0.404922	1.95916	4.83837	RP11-242D8.1	1191	3	ENSG00000267002
	DDX39A_13	0.371829	1.79905	4.83837	DDX39A	1297	7	ENSG00000123136
	DMKN_57	0.372979	1.80461	4.83837	DMKN	1293	11	ENSG00000161249
	DOK6_5	0.298363	1.43734	4.81742	DOK6	8890	8	ENSG00000206052
	TMEM128_4	0.624692	3.0065	4.81277	TMEM128	1737	5	ENSG00000132406
	RNPS1_12	2.49446	12.0053	4.81277	RNPS1	870	7	ENSG00000205937
	CABIN1_11	1.37006	6.58059	4.80313	CABIN1	7480	37	ENSG00000099991
	TYK2_13	1.18538	5.69218	4.80199	TYK2	3865	23	ENSG00000105397
	CYP2R1_9	0.345262	1.6546	4.79229	CYP2R1	1746	6	ENSG00000186104
	PAX8-AS1_7	0.234563	1.1241	4.79229	PAX8-AS1	2570	5	ENSG00000189223
	CDH24_5	0.300963	1.4423	4.79229	CDH24	2003	5	ENSG00000139880
	ACAD9_11	0.356071	1.70639	4.79229	ACAD9	1693	12	ENSG00000177646
	TNPO1_12	0.0539057	0.258332	4.79229	TNPO1	11183	25	ENSG00000083312
	PTCH1_15	0.569781	2.73055	4.79229	PTCH1	1058	8	ENSG00000185920
	UEVLD_13	0.326206	1.56327	4.79229	UEVLD	1848	11	ENSG00000151116
	RP11-958N24.2_1	0.521982	2.49477	4.77943	RP11-958N24.2	9932	31	ENSG00000227827
	ABCB7_4	1.1666	5.56264	4.76825	ABCB7	2377	16	ENSG00000131269
	PCGF2_3	2.27927	10.865	4.76686	PCGF2	1534	11	ENSG00000056661
	DHRS3_1	1.3421	6.39051	4.76157	DHRS3	539	4	ENSG00000162496
	STRN4_11	0.57095	2.71862	4.76157	STRN4	1267	10	ENSG00000090372
	PPP1R12B_2	0.152889	0.72799	4.76157	PPP1R12B	9463	12	ENSG00000077157
	C7orf49_3	0.857101	4.08115	4.76157	C7orf49	844	2	ENSG00000122783
	MRPL10_3	0.891977	4.24721	4.76157	MRPL10	1622	6	ENSG00000159111
	AC007743.1_3	0.445714	2.1223	4.76157	AC007743.1	1623	4	ENSG00000233251
	GTF2H4_4	0.642445	3.05905	4.76157	GTF2H4	1126	8	ENSG00000213780
	ZNF17_4	0.799036	3.80466	4.76157	ZNF17	2716	4	ENSG00000186272
	JPX_12	1.44102	6.86153	4.76157	JPX	502	5	ENSG00000225470
	PRICKLE3_5	1.15681	5.4885	4.7445	PRICKLE3	2814	9	ENSG00000012211
	CCZ1B_1	0.29437	1.3952	4.73962	CCZ1B	2867	4	ENSG00000146574
	PCMTD1_4	0.492967	2.33648	4.73962	PCMTD1	1712	3	ENSG00000168300
	AC007347.1_1	1.88384	8.91741	4.73364	AC007347.1	1408	2	ENSG00000214696
	ABCA7_8	0.265329	1.25523	4.73085	ABCA7	6816	47	ENSG00000064687
	IQCJ-SCHIP1_3	0.68406	3.23093	4.72317	IQCJ-SCHIP1	1410	7	ENSG00000250588
	ANKDD1A_12	0.309838	1.46342	4.72317	ANKDD1A	3113	15	ENSG00000166839
	GORASP1_18	0.84221	3.97044	4.71431	GORASP1	3722	9	ENSG00000114745
	FBXO27_6	0.465704	2.19364	4.71037	FBXO27	2330	6	ENSG00000161243
	SND1_6	1.56128	7.35421	4.71037	SND1	695	6	ENSG00000197157
	KY_5	0.514139	2.41652	4.70013	KY	2345	11	ENSG00000174611
	CAST_27	2.43403	11.4402	4.70013	CAST	2972	31	ENSG00000153113
	R3HDM2_3	0.415083	1.94211	4.67886	R3HDM2	3776	14	ENSG00000179912
	ITGB1_7	0.872961	4.08217	4.67623	ITGB1	3729	16	ENSG00000150093
	C8orf82_5	0.772149	3.60887	4.6738	C8orf82	2186	2	ENSG00000213563
	SRSF2_10	1.30107	6.07521	4.66941	SRSF2	1390	3	ENSG00000161547
	PAXBP1_8	1.1401	5.31921	4.66557	PAXBP1	1692	6	ENSG00000159086
	SFI1_23	0.511764	2.38594	4.66218	SFI1	4005	31	ENSG00000198089
	VEPH1_10	8.66132	40.2304	4.64483	VEPH1	696	3	ENSG00000197415
	CYP27A1_1	1.424	6.61037	4.6421	CYP27A1	2286	9	ENSG00000135929
	CSGALNACT1_3	1.247	5.7764	4.63222	CSGALNACT1	3674	9	ENSG00000147408
	NUCB2_11	4.77173	22.0857	4.62845	NUCB2	2274	14	ENSG00000070081
	PRDM8_9	1.58988	7.35323	4.62503	PRDM8	4095	10	ENSG00000152784
	SPG7_21	0.151179	0.69663	4.60797	SPG7	1595	2	ENSG00000197912
	RP5-902P8.10_1	0.309937	1.42818	4.60797	RP5-902P8.10	389	2	ENSG00000230415
	MTFR1L_9	0.158015	0.728129	4.60797	MTFR1L	763	6	ENSG00000117640
	EFCAB7_1	0.0635392	0.292787	4.60797	EFCAB7	3795	5	ENSG00000203965
	KIDINS220_12	0.118434	0.545739	4.60797	KIDINS220	2036	5	ENSG00000134313
	C2orf42_9	0.437625	2.01656	4.60797	C2orf42	551	4	ENSG00000115998
	USP39_9	0.234563	1.08086	4.60797	USP39	1028	6	ENSG00000168883
	FARP2_12	0.147346	0.678964	4.60797	FARP2	3273	6	ENSG00000006607
	EOGT_1	0.655248	3.01936	4.60797	EOGT	736	6	ENSG00000163378
	SLC35A5_6	0.471881	2.17441	4.60797	SLC35A5	511	3	ENSG00000138459
	MASP1_7	0.0403095	0.185745	4.60797	MASP1	5982	2	ENSG00000127241
	AC024560.3_2	0.9626	4.43563	4.60797	AC024560.3	1503	7	ENSG00000214135
	PARP8_12	0.418631	1.92904	4.60797	PARP8	576	6	ENSG00000151883
	PIK3R1_14	0.526758	2.42728	4.60797	PIK3R1	3891	16	ENSG00000145675
	GUSBP3_2	0.723032	3.33171	4.60797	GUSBP3	1334	8	ENSG00000253203
	SEPT8_13	0.875301	4.03336	4.60797	SEPT8	4270	10	ENSG00000164402
	ZNF853_1	0.0937767	0.43212	4.60797	ZNF853	3857	3	ENSG00000236609
	AC004951.5_1	0.152615	0.703244	4.60797	AC004951.5	790	6	ENSG00000239556
	GTF2IRD1P1_2	0.0496973	0.229003	4.60797	GTF2IRD1P1	2426	11	ENSG00000230583
	AGAP3_22	0.291926	1.34519	4.60797	AGAP3	413	3	ENSG00000133612
	CDC20P1_1	0.160754	0.74075	4.60797	CDC20P1	1500	1	ENSG00000231007
	RP11-541N10.3_1	0.201952	0.93059	4.60797	RP11-541N10.3	2388	1	ENSG00000260461
	CHST15_3	0.291926	1.34519	4.60797	CHST15	826	2	ENSG00000182022
	CREB3L1_3	0.429824	1.98061	4.60797	CREB3L1	561	3	ENSG00000157613
	RP11-390K5.1_1	0.333054	1.5347	4.60797	RP11-390K5.1	362	1	ENSG00000243802
	EEF1A1P33_1	0.088521	0.407902	4.60797	EEF1A1P33	1362	3	ENSG00000258846
	IGF1_2	0.15843	0.730043	4.60797	IGF1	761	6	ENSG00000017427
	PSMD9_1	0.0577698	0.266201	4.60797	PSMD9	2087	2	ENSG00000110801
	CHMP4A_7	0.336775	1.55185	4.60797	CHMP4A	716	3	ENSG00000254505
	UBAP1L_2	0.0873031	0.40229	4.60797	UBAP1L	1381	5	ENSG00000246922
	CLN3_2_14	0.0782639	0.360638	4.60797	CLN3_2	3081	15	ENSG00000188603
	RP11-455F5.3_1	0.14614	0.673409	4.60797	RP11-455F5.3	1650	2	ENSG00000250616
	LUC7L3_4	0.30198	1.39152	4.60797	LUC7L3	1597	10	ENSG00000108848
	CNN2_4	0.392722	1.80965	4.60797	CNN2	307	2	ENSG00000064666
	ZNF121_2	0.133813	0.616606	4.60797	ZNF121	1802	6	ENSG00000197961
	HOMER3_10	0.313157	1.44302	4.60797	HOMER3	770	4	ENSG00000051128
	BCL3_6	0.351708	1.62066	4.60797	BCL3	1714	8	ENSG00000069399
	CDS2_8	0.510331	2.35159	4.60797	CDS2	945	9	ENSG00000101290
	AHCY_5	0.357231	1.64611	4.60797	AHCY	675	5	ENSG00000101444
	DOPEY2_1	0.387048	1.78351	4.60797	DOPEY2	623	4	ENSG00000142197
	RPL39_3	0.125917	0.580222	4.60797	RPL39	1915	2	ENSG00000198918
	MASP2_3	0.0988648	0.455566	4.60797	MASP2	2439	11	ENSG00000009724
	AL136115.1_1	0.153391	0.706822	4.60797	AL136115.1	1572	1	ENSG00000212673
	OSBPL9_27	0.376767	1.73613	4.60797	OSBPL9	640	6	ENSG00000117859
	SLC27A3_2	0.179895	0.82895	4.60797	SLC27A3	3351	10	ENSG00000143554
	RP11-568K15.1_4	0.188679	0.869425	4.60797	RP11-568K15.1	2556	2	ENSG00000242193
	TOR3A_3	0.367578	1.69379	4.60797	TOR3A	656	5	ENSG00000186283
	NSL1_2	1.18784	5.47352	4.60797	NSL1	1218	4	ENSG00000117697
	ARF1_5	0.273702	1.26121	4.60797	ARF1	881	3	ENSG00000143761
	PCNXL2_6	0.192905	0.8889	4.60797	PCNXL2	625	3	ENSG00000135749
	ITGB1BP1_3	0.365905	1.68608	4.60797	ITGB1BP1	659	4	ENSG00000119185
	PQLC3_3	0.692906	3.19289	4.60797	PQLC3	696	6	ENSG00000162976
	PREPL_13	0.40055	1.84572	4.60797	PREPL	602	3	ENSG00000138078
	TTC7A_2	0.149585	0.689283	4.60797	TTC7A	2418	19	ENSG00000068724
	CCDC104_6	0.382748	1.76369	4.60797	CCDC104	1575	8	ENSG00000163001
	XPO1_7	0.0901088	0.415219	4.60797	XPO1	2676	4	ENSG00000082898
	M1AP_1	0.142597	0.657081	4.60797	M1AP	1691	6	ENSG00000159374
	CHMP3_3	0.13105	0.603872	4.60797	CHMP3	920	3	ENSG00000115561
	AC092667.2_1	0.0932449	0.429669	4.60797	AC092667.2	2586	1	ENSG00000230393
	MZT2B_7	0.206802	0.952937	4.60797	MZT2B	583	2	ENSG00000152082
	AC007405.6_1	0.36535	1.68352	4.60797	AC007405.6	660	4	ENSG00000239467
	CREB1_17	0.415743	1.91573	4.60797	CREB1	580	4	ENSG00000118260
	PIKFYVE_9	0.304459	1.40294	4.60797	PIKFYVE	792	7	ENSG00000115020
	UQCRC1_5	0.237802	1.09578	4.60797	UQCRC1	1014	4	ENSG00000010256
	ITIH4_1	0.114334	0.526849	4.60797	ITIH4	2109	15	ENSG00000055955
	EAF2_2	0.243076	1.12009	4.60797	EAF2	992	6	ENSG00000145088
	RP11-539L10.3_2	0.29696	1.36838	4.60797	RP11-539L10.3	406	2	ENSG00000251580
	SEC31A_41	0.176782	0.814608	4.60797	SEC31A	682	5	ENSG00000138674
	USP53_8	0.0854469	0.393737	4.60797	USP53	4233	2	ENSG00000145390
	ZFP42_1	0.194461	0.896068	4.60797	ZFP42	2480	3	ENSG00000179059
	PLAC8L1_2	0.188974	0.870787	4.60797	PLAC8L1	638	4	ENSG00000173261
	SYNPO_4	0.22001	1.0138	4.60797	SYNPO	548	2	ENSG00000171992
	FAM193B_15	0.185201	0.853398	4.60797	FAM193B	651	4	ENSG00000146067
	TUBB2B_1	0.119372	0.550062	4.60797	TUBB2B	2020	4	ENSG00000137285
	TMEM170B_1	0.0576731	0.265756	4.60797	TMEM170B	8362	3	ENSG00000205269
	RPL24P4_1	0.286379	1.31963	4.60797	RPL24P4	421	1	ENSG00000181524
	INTS1_3	0.145611	0.670969	4.60797	INTS1	828	4	ENSG00000164880
	SNX8_4	0.413604	1.90587	4.60797	SNX8	583	4	ENSG00000106266
	STEAP1B_4	0.202122	0.93137	4.60797	STEAP1B	1193	5	ENSG00000105889
	UPK3B_1	0.0791632	0.364782	4.60797	UPK3B	1523	8	ENSG00000243566
	HGF_5	0.121171	0.558354	4.60797	HGF	1990	5	ENSG00000019991
	HBP1_8	0.206802	0.952937	4.60797	HBP1	2332	8	ENSG00000105856
	SLC4A2_6	0.171746	0.791399	4.60797	SLC4A2	702	5	ENSG00000164889
	NUB1_12	0.280059	1.2905	4.60797	NUB1	861	4	ENSG00000013374
	CTA-392C11.1_2	0.238744	1.10012	4.60797	CTA-392C11.1	505	2	ENSG00000253802
	OTUD6B_1	0.517449	2.38439	4.60797	OTUD6B	1631	8	ENSG00000155100
	NACAP1_1	0.155068	0.71455	4.60797	NACAP1	1555	4	ENSG00000228224
	EMC2_6	0.0881972	0.40641	4.60797	EMC2	2734	4	ENSG00000104412
	CTA-204B4.2_1	0.216164	0.996078	4.60797	CTA-204B4.2	2231	1	ENSG00000259891
	NCBP1_3	0.662448	3.05254	4.60797	NCBP1	728	3	ENSG00000136937
	LRRC37A5P_3	0.109307	0.503683	4.60797	LRRC37A5P	1103	3	ENSG00000204173
	CDK5RAP2_18	0.116021	0.534623	4.60797	CDK5RAP2	6235	24	ENSG00000136861
	EPC1_3	0.132928	0.612527	4.60797	EPC1	907	2	ENSG00000120616
	PRKRIRP3_1	0.0532064	0.245173	4.60797	PRKRIRP3	2266	2	ENSG00000227972
	ZSWIM8_20	0.261247	1.20382	4.60797	ZSWIM8	923	4	ENSG00000214655
	PLAC9_4	1.12942	5.20433	4.60797	PLAC9	427	2	ENSG00000189129
	RP11-215A21.2_1	0.217627	1.00282	4.60797	RP11-215A21.2	554	1	ENSG00000236058
	CYB5R2_9	0.591975	2.7278	4.60797	CYB5R2	611	6	ENSG00000166394
	TRAF6_2	0.209679	0.966195	4.60797	TRAF6	575	4	ENSG00000175104
	RP11-727F15.11_1	0.495136	2.28157	4.60797	RP11-727F15.11	487	1	ENSG00000267811
	BRMS1_4	0.133222	0.613881	4.60797	BRMS1	905	4	ENSG00000174744
	SHANK2_3	0.0545299	0.251272	4.60797	SHANK2	4422	15	ENSG00000162105
	RSF1_1	0.463714	2.13678	4.60797	RSF1	520	2	ENSG00000048649
	ALG9_1_5	0.204695	0.94323	4.60797	ALG9_1	589	3	ENSG00000086848
	TMEM25_30	0.216455	0.997419	4.60797	TMEM25	2228	8	ENSG00000149582
	EPS8_3	0.340581	1.56939	4.60797	EPS8	708	3	ENSG00000151491
	PRPF40B_9	0.113634	0.523621	4.60797	PRPF40B	1061	7	ENSG00000110844
	CNOT2_26	0.0507324	0.233773	4.60797	CNOT2	4753	7	ENSG00000111596
	ANAPC7_12	0.347451	1.60104	4.60797	ANAPC7	347	2	ENSG00000196510
	DENR_1	0.17968	0.827962	4.60797	DENR	671	4	ENSG00000139726
	SFSWAP_4	0.0765739	0.35285	4.60797	SFSWAP	3149	5	ENSG00000061936
	EXOSC8_5	0.242587	1.11783	4.60797	EXOSC8	497	4	ENSG00000120699
	TSC22D1_2	0.267033	1.23048	4.60797	TSC22D1	903	3	ENSG00000102804
	TPT1-AS1_11	0.281695	1.29804	4.60797	TPT1-AS1	856	7	ENSG00000170919
	GMPR2_1	0.329414	1.51793	4.60797	GMPR2	732	3	ENSG00000100938
	ACTN1_19	0.393576	1.81359	4.60797	ACTN1	919	10	ENSG00000072110
	RP11-507E23.1_1	0.299914	1.382	4.60797	RP11-507E23.1	402	1	ENSG00000242951
	GSTZ1_12	0.0450208	0.207454	4.60797	GSTZ1	5356	6	ENSG00000100577
	ATXN3_15	0.18337	0.844962	4.60797	ATXN3	1315	10	ENSG00000066427
	EVL_5	0.317278	1.46201	4.60797	EVL	380	2	ENSG00000196405
	SNORD116-20_1	0.39018	1.79794	4.60797	SNORD116-20	1236	1	ENSG00000261069
	MEIS2_24	0.124861	0.575355	4.60797	MEIS2	4828	13	ENSG00000134138
	TTC23_6	0.439219	2.02391	4.60797	TTC23	549	4	ENSG00000103852
	NHLRC4_1	0.116432	0.536516	4.60797	NHLRC4	2071	2	ENSG00000257108
	TBC1D24_2	0.350481	1.61501	4.60797	TBC1D24	344	2	ENSG00000162065
	ZNF75A_6	0.338667	1.56057	4.60797	ZNF75A	712	2	ENSG00000162086
	NPIPB3_15	0.191071	0.880448	4.60797	NPIPB3	631	4	ENSG00000169246
	SDR42E1_3	0.0859648	0.396123	4.60797	SDR42E1	2805	3	ENSG00000184860
	TCF25_11	0.380333	1.75256	4.60797	TCF25	634	5	ENSG00000141002
	RP11-333E1.1_3	0.217627	1.00282	4.60797	RP11-333E1.1	554	3	ENSG00000261879
	NEURL4_1	0.441632	2.03503	4.60797	NEURL4	819	3	ENSG00000215041
	LINC00324_1	0.115817	0.533681	4.60797	LINC00324	2082	3	ENSG00000178977
	RNF112_2	0.111326	0.512985	4.60797	RNF112	1083	4	ENSG00000128482
	NT5C3B_1	0.962215	4.43386	4.60797	NT5C3B	1253	7	ENSG00000141698
	TMUB2_3	0.404922	1.86587	4.60797	TMUB2	1191	3	ENSG00000168591
	AC003665.1_1	0.196842	0.907041	4.60797	AC003665.1	1225	3	ENSG00000234494
	HOXB2_3	0.739666	3.40836	4.60797	HOXB2	163	2	ENSG00000173917
	SNF8_4	0.558821	2.57503	4.60797	SNF8	863	5	ENSG00000159210
	AC099850.1_1	0.0901088	0.415219	4.60797	AC099850.1	1338	2	ENSG00000224738
	CBX4_4	0.246052	1.1338	4.60797	CBX4	490	3	ENSG00000141582
	SIRT7_4	0.240075	1.10626	4.60797	SIRT7	2511	8	ENSG00000187531
	LDLRAD4_8	0.176008	0.81104	4.60797	LDLRAD4	685	3	ENSG00000168675
	CIRBP_22	0.376767	1.73613	4.60797	CIRBP	640	5	ENSG00000099622
	MUM1_18	0.656778	3.02641	4.60797	MUM1	2570	12	ENSG00000160953
	CCDC159_10	0.40055	1.84572	4.60797	CCDC159	602	6	ENSG00000183401
	HNRNPL_14	1.60469	7.39435	4.60797	HNRNPL	1127	6	ENSG00000104824
	ZNF283_3	0.191374	0.881845	4.60797	ZNF283	1260	4	ENSG00000167637
	C19orf48_10	0.291573	1.34356	4.60797	C19orf48	827	3	ENSG00000167747
	CCDC106_5	0.757322	3.48971	4.60797	CCDC106	1592	6	ENSG00000173581
	ZNF419_12	0.323232	1.48944	4.60797	ZNF419	746	4	ENSG00000105136
	CTD-2619J13.8_3	0.0725861	0.334475	4.60797	CTD-2619J13.8	3322	11	ENSG00000268230
	SNX5_1	0.21453	0.988545	4.60797	SNX5	562	3	ENSG00000089006
	CCT8_8	0.498205	2.29571	4.60797	CCT8	968	10	ENSG00000156261
	XKR3_1	0.285362	1.31494	4.60797	XKR3	1690	4	ENSG00000172967
	AC004463.6_1	0.166873	0.768944	4.60797	AC004463.6	1445	1	ENSG00000260924
	SC22CB-1E7.1_1	0.29623	1.36502	4.60797	SC22CB-1E7.1	407	1	ENSG00000232346
	ST13_1	0.203658	0.93845	4.60797	ST13	592	4	ENSG00000100380
	CYP2D8P_1	0.0809165	0.372861	4.60797	CYP2D8P	1490	9	ENSG00000226450
	FTX_3	0.204695	0.94323	4.60797	FTX	2356	7	ENSG00000230590
	TMSB15B_7	0.181849	0.837952	4.60797	TMSB15B	663	4	ENSG00000158427
	IGSF1_7	0.0232752	0.107251	4.60797	IGSF1	5180	26	ENSG00000147255
	ABCD1_2	0.237334	1.09363	4.60797	ABCD1	1016	2	ENSG00000101986
	AMPD2_5	0.21704	1.00011	4.60797	AMPD2	1111	5	ENSG00000116337
	RP11-263K19.4_1	0.428297	1.97358	4.60797	RP11-263K19.4	563	2	ENSG00000231064
	KIAA1614_2	0.182178	0.839472	4.60797	KIAA1614	3309	6	ENSG00000135835
	FAM86HP_4	0.447368	2.06146	4.60797	FAM86HP	539	4	ENSG00000253540
	CTNNA1_8	0.280712	1.29351	4.60797	CTNNA1	859	4	ENSG00000044115
	LINC00243_2	0.0587552	0.270742	4.60797	LINC00243	2052	2	ENSG00000214894
	ARMC12_1	0.21704	1.00011	4.60797	ARMC12	1111	6	ENSG00000157343
	MCM3_2	0.234108	1.07876	4.60797	MCM3	1030	9	ENSG00000112118
	NCOA7_9	0.622542	2.86865	4.60797	NCOA7	581	4	ENSG00000111912
	FBXO32_5	0.32807	1.51173	4.60797	FBXO32	735	3	ENSG00000156804
	NDRG1_9	0.257435	1.18625	4.60797	NDRG1	2810	2	ENSG00000104419
	MAF1_1	0.833403	3.84029	4.60797	MAF1	868	6	ENSG00000179632
	KIAA0020_4	0.528796	2.43668	4.60797	KIAA0020	456	2	ENSG00000080608
	ZEB1-AS1_2	0.420822	1.93914	4.60797	ZEB1-AS1	573	2	ENSG00000237036
	GFRA1_3	0.339621	1.56496	4.60797	GFRA1	355	2	ENSG00000151892
	CSRP2_2	0.0474855	0.218811	4.60797	CSRP2	5078	3	ENSG00000175183
	PCK2_11	1.60754	7.4075	4.60797	PCK2	525	3	ENSG00000100889
	TPM1_2	0.412896	1.90261	4.60797	TPM1	292	3	ENSG00000140416
	RP11-680G24.5_1	0.101188	0.466271	4.60797	RP11-680G24.5	2383	1	ENSG00000260872
	MYO15A_8	0.0706922	0.325748	4.60797	MYO15A	3411	24	ENSG00000091536
	TBXA2R_4	0.403499	1.85931	4.60797	TBXA2R	1494	4	ENSG00000006638
	ALKBH6_11	0.75748	3.49044	4.60797	ALKBH6	955	8	ENSG00000239382
	ZFX_1	0.0354553	0.163377	4.60797	ZFX	6801	6	ENSG00000005889
	RAB3GAP1_1	0.317556	1.46329	4.60797	RAB3GAP1	1139	3	ENSG00000115839
	H19_8	40.4881	186.227	4.59955	H19	2281	5	ENSG00000130600
	MCM3_6	2.47295	11.3602	4.59379	MCM3	3169	17	ENSG00000112118
	DFNA5_9	5.7257	26.1264	4.56301	DFNA5	2590	10	ENSG00000105928
	PUF60_17	0.749786	3.40892	4.54653	PUF60	2412	12	ENSG00000179950
	METTL3_10	0.794688	3.60959	4.54214	METTL3	2124	9	ENSG00000165819
	ZNF35_1	0.589009	2.67238	4.53708	ZNF35	2661	4	ENSG00000169981
	DCN_7	1.90444	8.64058	4.53708	DCN	823	5	ENSG00000011465
	ZNF410_17	0.636876	2.88956	4.53708	ZNF410	2461	13	ENSG00000119725
	MPPE1_28	0.524198	2.37157	4.52419	MPPE1	2530	7	ENSG00000154889
	RP11-313P13.4_1	2.16349	9.78805	4.52419	RP11-313P13.4	613	5	ENSG00000174384
	TEN1-CDK3_1	0.403475	1.8254	4.52419	TEN1-CDK3	3287	10	ENSG00000261408
	KLF7_10	1.70705	7.7197	4.52224	KLF7	3037	4	ENSG00000118263
	CXorf40B_2	1.53169	6.92352	4.5202	CXorf40B	1653	5	ENSG00000197021
	MARK3_7	2.37908	10.7505	4.51878	MARK3	1571	11	ENSG00000075413
	AGAP8_1	0.430131	1.94239	4.51581	AGAP8	2803	9	ENSG00000174194
	PDLIM5_22	0.545272	2.45676	4.50557	PDLIM5	1990	9	ENSG00000163110
	UBE2D4_5	1.27808	5.75848	4.50557	UBE2D4	849	8	ENSG00000078967
	AP001266.1_1	0.978882	4.41042	4.50557	AP001266.1	2217	6	ENSG00000175827
	TMEM167A_6	2.85065	12.8266	4.49955	TMEM167A	719	2	ENSG00000174695
	RALGDS_13	1.01502	4.56026	4.49277	RALGDS	3801	18	ENSG00000160271
	MAPKAPK5_5	0.990272	4.44906	4.49277	MAPKAPK5	974	9	ENSG00000089022
	PSMC6_9	1.54324	6.93342	4.49277	PSMC6	625	8	ENSG00000100519
	HEXIM2_2	0.631233	2.83599	4.49277	HEXIM2	1528	4	ENSG00000168517
	PGAP1_10	0.295311	1.3245	4.48509	PGAP1	6124	4	ENSG00000197121
	TMEM198B_6	0.836487	3.75172	4.48509	TMEM198B	2162	3	ENSG00000182796
	UGGT1_7	1.4402	6.4468	4.47631	UGGT1	586	5	ENSG00000136731
	NOP14_4	0.332923	1.49027	4.47631	NOP14	2535	17	ENSG00000087269
	TRAP1_9	1.23386	5.52313	4.47631	TRAP1	2052	17	ENSG00000126602
	GBP4_1	0.275489	1.23317	4.47631	GBP4	6127	11	ENSG00000162654
	PARK2_5	0.201904	0.903786	4.47631	PARK2	4180	12	ENSG00000185345
	ZNF713_4	0.237735	1.06418	4.47631	ZNF713	3550	4	ENSG00000178665
	RP4-800G7.2_4	0.69177	3.09658	4.47631	RP4-800G7.2	1220	3	ENSG00000244560
	PCID2_11	0.947613	4.23222	4.46618	PCID2	1654	15	ENSG00000126226
	LIG4_2	0.579496	2.58597	4.46245	LIG4	3953	2	ENSG00000174405
	AFTPH_3	1.09149	4.86644	4.45852	AFTPH	4087	10	ENSG00000119844
	HSPA9_8	1.39651	6.22058	4.45437	HSPA9	518	4	ENSG00000113013
	STAG3L1_5	0.795812	3.54484	4.45437	STAG3L1	1818	8	ENSG00000205583
	COX14_4	1.24723	5.55562	4.45437	COX14	580	3	ENSG00000178449
	RNF111_4	0.338667	1.50855	4.45437	RNF111	2136	5	ENSG00000157450
	WNT4_3	0.188139	0.83804	4.45437	WNT4	3845	5	ENSG00000162552
	ZNF517_4	0.619609	2.75997	4.45437	ZNF517	2335	5	ENSG00000197363
	CARS2_10	0.224308	0.999151	4.45437	CARS2	3225	9	ENSG00000134905
	GPX4_4	1.80173	8.02556	4.45437	GPX4	803	7	ENSG00000167468
	PIAS3_3	0.555835	2.46813	4.44041	PIAS3	2386	4	ENSG00000131788
	ENTPD6_6	1.41087	6.26485	4.44041	ENTPD6	940	10	ENSG00000197586
	VWA9_9	0.608917	2.69364	4.42365	VWA9	1980	12	ENSG00000138614
	WDR73_8	0.559729	2.47604	4.42365	WDR73	2154	3	ENSG00000177082
	ZCCHC11_11	0.625665	2.76772	4.42365	ZCCHC11	3854	23	ENSG00000134744
	UBXN4_5	0.864614	3.80704	4.40317	UBXN4	1255	5	ENSG00000144224
	ZNF574_4	0.301582	1.32791	4.40317	ZNF574	3598	2	ENSG00000105732
	PHLDB1_2	1.43989	6.31724	4.3873	PHLDB1	5945	22	ENSG00000019144
	LGALS3_7	1.74329	7.64742	4.38679	LGALS3	1729	4	ENSG00000131981
	NMNAT1_2	1.65794	7.27304	4.38679	NMNAT1	1818	6	ENSG00000173614
	LTBP2_5	6.38187	27.9768	4.3838	LTBP2	699	6	ENSG00000119681
	TSPAN11_2	0.810341	3.55237	4.3838	TSPAN11	5505	8	ENSG00000110900
	ITGA1_7	0.802433	3.51271	4.37757	ITGA1	601	6	ENSG00000213949
	AKR1C2_5	0.182744	0.799976	4.37757	AKR1C2	2639	8	ENSG00000151632
	CYP27C1_1	0.10958	0.479695	4.37757	CYP27C1	4401	8	ENSG00000186684
	TRAK1_2	0.147933	0.647588	4.37757	TRAK1	3260	12	ENSG00000182606
	GTF2H2_6	0.436042	1.9088	4.37757	GTF2H2	1106	10	ENSG00000145736
	GRAMD3_7	1.28603	5.6297	4.37757	GRAMD3	375	3	ENSG00000155324
	COMMD3_3	0.358826	1.57079	4.37757	COMMD3	1344	4	ENSG00000148444
	RSRC2_8	0.458424	2.00678	4.37757	RSRC2	3156	5	ENSG00000111011
	SCG5_4	3.8937	17.0449	4.37757	SCG5	867	3	ENSG00000166922
	MYO9A_13	0.163221	0.714509	4.37757	MYO9A	8864	25	ENSG00000066933
	ST20_1	0.911649	3.99081	4.37757	ST20	529	3	ENSG00000180953
	RIN2_7	0.525054	2.29846	4.37757	RIN2	1837	8	ENSG00000132669
	SNAPIN_4	0.750019	3.28326	4.37757	SNAPIN	643	3	ENSG00000143553
	RCOR3_4	0.118028	0.516676	4.37757	RCOR3	4086	3	ENSG00000117625
	ATG4B_22	0.536443	2.34832	4.37757	ATG4B	899	6	ENSG00000168397
	SETD5_16	0.760666	3.32987	4.37757	SETD5	634	3	ENSG00000168137
	CNOT10_18	0.210595	0.921894	4.37757	CNOT10	2290	17	ENSG00000182973
	ULK4_4	0.253289	1.10879	4.37757	ULK4	1904	18	ENSG00000168038
	DOCK3_1	0.0550842	0.241135	4.37757	DOCK3	8755	53	ENSG00000088538
	ZFYVE16_1	0.0937706	0.410487	4.37757	ZFYVE16	5143	7	ENSG00000039319
	SPARC_9	2.21221	9.68412	4.37757	SPARC	218	2	ENSG00000113140
	AKR1B10_2	0.30331	1.32776	4.37757	AKR1B10	1590	10	ENSG00000198074
	ATP5C1_7	0.616704	2.69966	4.37757	ATP5C1	782	4	ENSG00000165629
	ABHD4_8	1.03712	4.54008	4.37757	ABHD4	465	3	ENSG00000100439
	FAM210A_4	0.442037	1.93505	4.37757	FAM210A	1091	4	ENSG00000177150
	EIF3G_8	1.10484	4.83651	4.37757	EIF3G	873	10	ENSG00000130811
	CDCA3_2	0.363423	1.59091	4.37757	CDCA3	1327	5	ENSG00000111665
	DPYSL4_3	2.03225	8.87597	4.36755	DPYSL4	2729	14	ENSG00000151640
	AGFG1_1	1.08357	4.72677	4.36221	AGFG1	1669	12	ENSG00000173744
	WDR70_1	0.869084	3.78627	4.35662	WDR70	1526	12	ENSG00000082068
	OTUB1_4	1.05339	4.58924	4.35662	OTUB1	1259	7	ENSG00000167770
	NOVA1_8	0.339014	1.47696	4.35662	NOVA1	3912	5	ENSG00000139910
	CDC42_5	0.763073	3.31529	4.34466	CDC42	1106	7	ENSG00000070831
	DCAF8_1_7	2.20701	9.58868	4.34466	DCAF8_1	3824	14	ENSG00000132716
	MRPS18B_3	2.38547	10.351	4.33917	MRPS18B	1213	6	ENSG00000204568
	BFAR_13	1.74102	7.55458	4.33917	BFAR	1662	6	ENSG00000103429
	MMP19_10	1.13051	4.90292	4.33691	MMP19	1813	9	ENSG00000123342
	CTD-2314B22.3_6	0.351914	1.52431	4.33149	CTD-2314B22.3	3426	5	ENSG00000244306
	SHOX_1	0.633889	2.74568	4.33149	SHOX	1902	5	ENSG00000185960
	FAM21A_6	0.960469	4.15535	4.32637	FAM21A	4519	29	ENSG00000099290
	RP11-706O15.1_2	2.15889	9.3359	4.3244	RP11-706O15.1	726	2	ENSG00000205664
	POMT1_18	0.683818	2.95407	4.31997	POMT1	2821	18	ENSG00000130714
	GBP3_1	0.935524	4.04143	4.31997	GBP3	2062	11	ENSG00000117226
	DFNA5_5	17.9195	77.2523	4.31108	DFNA5	2005	9	ENSG00000105928
	TRIP10_4	1.94663	8.39131	4.31068	TRIP10	1920	14	ENSG00000125733
	MON1B_9	0.82485	3.54749	4.30077	MON1B	877	2	ENSG00000103111
	MAT2A_1	0.640171	2.75323	4.30077	MAT2A	565	2	ENSG00000168906
	APOD_5	0.640171	2.75323	4.30077	APOD	1130	5	ENSG00000189058
	TMEM106B_1	0.619344	2.66366	4.30077	TMEM106B	584	4	ENSG00000106460
	BMI1_9	0.890879	3.83146	4.30077	BMI1	406	5	ENSG00000168283
	ZBED5_1	0.239217	1.02882	4.30077	ZBED5	1512	3	ENSG00000236287
	RELT_3	0.0832252	0.357933	4.30077	RELT	4346	3	ENSG00000054967
	TINF2_10	0.390601	1.67989	4.30077	TINF2	1852	9	ENSG00000092330
	TP53TG3D_8	0.384784	1.65487	4.30077	TP53TG3D	1880	4	ENSG00000205456
	TRIM16L_8	0.11342	0.487794	4.30077	TRIM16L	3189	7	ENSG00000108448
	ZNF414_4	1.54902	6.66199	4.30077	ZNF414	467	2	ENSG00000133250
	PEPD_2	0.883264	3.79872	4.30077	PEPD	1638	13	ENSG00000124299
	IGBP1_1	0.777007	3.34173	4.30077	IGBP1	1862	6	ENSG00000089289
	CDC14A_1	0.0874297	0.376015	4.30077	CDC14A	4137	16	ENSG00000079335
	SNAPIN_1	0.300163	1.29093	4.30077	SNAPIN	1205	2	ENSG00000143553
	SSR2_6	0.543088	2.3357	4.30077	SSR2	666	6	ENSG00000163479
	CEP170_6	0.644736	2.77286	4.30077	CEP170	561	6	ENSG00000143702
	SNX17_5	0.486806	2.09364	4.30077	SNX17	743	3	ENSG00000115234
	AC016700.5_1	0.54637	2.34981	4.30077	AC016700.5	662	2	ENSG00000231327
	NGEF_11	0.112503	0.483849	4.30077	NGEF	3215	15	ENSG00000066248
	RAD18_5	0.609944	2.62323	4.30077	RAD18	593	4	ENSG00000070950
	CASC15_5	0.0911305	0.391931	4.30077	CASC15	3969	4	ENSG00000272168
	RP11-1033A18.1_1	0.164707	0.708367	4.30077	RP11-1033A18.1	2196	1	ENSG00000224411
	VPS11_3	0.640738	2.75567	4.30077	VPS11	3387	16	ENSG00000160695
	LDHB_2	0.235173	1.01143	4.30077	LDHB	1538	8	ENSG00000111716
	BTBD2_2	0.376375	1.6187	4.30077	BTBD2	961	7	ENSG00000133243
	MKNK2_2	0.24065	1.03498	4.30077	MKNK2	1503	12	ENSG00000099875
	DEDD2_1	1.33679	5.74922	4.30077	DEDD2	1894	5	ENSG00000160570
	IFT52_4	0.558174	2.40058	4.30077	IFT52	648	7	ENSG00000101052
	CDK16_6	0.544724	2.34273	4.30077	CDK16	664	4	ENSG00000102225
	TUFT1_2	1.74906	7.51008	4.29379	TUFT1	3033	12	ENSG00000143367
	PCSK5_3	1.15203	4.94176	4.2896	PCSK5	5756	21	ENSG00000099139
	COL16A1_4	0.561373	2.4077	4.28895	COL16A1	5584	72	ENSG00000084636
	ADAMTS1_3	3.24157	13.877	4.28095	ADAMTS1	1153	4	ENSG00000154734
	XPNPEP2_1	0.811145	3.46589	4.27284	XPNPEP2	3270	21	ENSG00000122121
	SENP1_1	0.267007	1.14088	4.27284	SENP1	4967	19	ENSG00000079387
	THRB_11	0.931669	3.97769	4.26942	THRB	6341	10	ENSG00000151090
	LIMCH1_4	1.78797	7.62505	4.26463	LIMCH1	3439	23	ENSG00000064042
	TMEM175_5	1.27414	5.43086	4.26237	TMEM175	1514	9	ENSG00000127419
	SMN1_9	0.737404	3.14309	4.26237	SMN1	1308	7	ENSG00000172062
	SPIN1_5	1.36618	5.82318	4.26237	SPIN1	706	5	ENSG00000106723
	AHNAK_5	1.2163	5.18431	4.26237	AHNAK	793	3	ENSG00000124942
	STARD4-AS1_1	2.26947	9.65321	4.25351	STARD4-AS1	5525	7	ENSG00000246859
	EIF4G3_5	1.72555	7.33568	4.25122	EIF4G3	4332	26	ENSG00000075151
	EIF4G2_27	3.39854	14.444	4.25007	EIF4G2	3654	21	ENSG00000110321
	BMPR1B_3	0.389829	1.65661	4.24957	BMPR1B	5567	13	ENSG00000138696
	NREP_11	2.01129	8.54711	4.24957	NREP	1079	2	ENSG00000134986
	RARRES2_4	4.56194	19.3696	4.24591	RARRES2	740	6	ENSG00000106538
	NREP_5	100.142	424.634	4.24032	NREP	2013	4	ENSG00000134986
	DIEXF_2	0.208231	0.882759	4.23933	DIEXF	2895	3	ENSG00000117597
	SLC39A9_6	0.583853	2.47514	4.23933	SLC39A9	2065	7	ENSG00000029364
	FBF1_12	0.174986	0.741825	4.23933	FBF1	3445	28	ENSG00000188878
	TMEM53_5	0.381778	1.61848	4.23933	TMEM53	1579	4	ENSG00000126106
	SEC13_7	0.507858	2.15298	4.23933	SEC13	2374	6	ENSG00000157020
	APBB2_8	0.723509	3.0672	4.23933	APBB2	4166	17	ENSG00000163697
	AC005154.6_19	0.215681	0.914342	4.23933	AC005154.6	2795	3	ENSG00000196295
	SMARCD3_1	3.25072	13.7809	4.23933	SMARCD3	1669	14	ENSG00000082014
	AKR1C1_6	2.43076	10.3048	4.23933	AKR1C1	744	7	ENSG00000187134
	CRNDE_4	1.96361	8.32439	4.23933	CRNDE	614	5	ENSG00000245694
	CMTM3_4	0.258724	1.09682	4.23933	CMTM3	2330	6	ENSG00000140931
	SAT2_10	1.03579	4.39104	4.23933	SAT2	582	5	ENSG00000141504
	B4GALT3_3	0.718508	3.04599	4.23933	B4GALT3	839	6	ENSG00000158850
	ANGPTL1_2	0.360112	1.52664	4.23933	ANGPTL1	3348	6	ENSG00000116194
	GPR17_1	0.292351	1.23937	4.23933	GPR17	2062	3	ENSG00000144230
	KIAA1549_2	0.0989865	0.419637	4.23933	KIAA1549	12180	19	ENSG00000122778
	LINC00842_1	1.13148	4.789	4.2325	LINC00842	2877	4	ENSG00000223477
	CHORDC1_9	1.18112	4.98206	4.21806	CHORDC1	2654	11	ENSG00000110172
	RUNX2_4	0.738157	3.1128	4.21699	RUNX2	5390	7	ENSG00000124813
	FBLN1_13	0.359437	1.51431	4.213	FBLN1	2348	15	ENSG00000077942
	MFSD10_7	2.1245	8.95053	4.213	MFSD10	1589	13	ENSG00000109736
	DENND6B_5	0.344473	1.45127	4.213	DENND6B	2450	17	ENSG00000205593
	LENG8_1	2.58435	10.8731	4.20728	LENG8	1073	8	ENSG00000167615
	MEX3D_1	0.905232	3.80629	4.20477	MEX3D	2131	3	ENSG00000181588
	USP36_24	0.575877	2.4201	4.20247	USP36	5234	20	ENSG00000055483
	GUF1_1	0.476335	1.99983	4.19837	GUF1	2278	3	ENSG00000151806
	FBN2_3	0.557314	2.33981	4.19837	FBN2	1947	8	ENSG00000138829
	KRIT1_1	0.267461	1.1229	4.19837	KRIT1	4057	13	ENSG00000001631
	KIAA1377_3	0.239376	1.00499	4.19837	KIAA1377	4533	10	ENSG00000110318
	VEGFA_8	1.96931	8.2679	4.19837	VEGFA	551	4	ENSG00000112715
	RFNG_5	1.09164	4.58311	4.19837	RFNG	994	7	ENSG00000169733
	SH3BGR_2	1.32977	5.58286	4.19837	SH3BGR	816	7	ENSG00000185437
	BAZ2B_4	0.712717	2.97587	4.17538	BAZ2B	8289	37	ENSG00000123636
	CSE1L_1	1.00873	4.2036	4.16721	CSE1L	2749	23	ENSG00000124207
	ABCC9_4	3.59094	14.899	4.14904	ABCC9	8293	38	ENSG00000069431
	RCOR3_11	0.334904	1.38891	4.14717	RCOR3	720	5	ENSG00000117625
	CUL9_5	0.170531	0.707222	4.14717	CUL9	1414	2	ENSG00000112659
	CREM_47	1.57162	6.51777	4.14717	CREM	1074	4	ENSG00000095794
	TTC18_3	0.0360651	0.149568	4.14717	TTC18	6686	22	ENSG00000156042
	AFMID_11	0.639605	2.65255	4.14717	AFMID	754	5	ENSG00000183077
	ADAMTS10_12	0.578773	2.40027	4.14717	ADAMTS10	3333	22	ENSG00000142303
	AGTRAP_9	0.247061	1.0246	4.14717	AGTRAP	976	2	ENSG00000177674
	RCC1_4	0.888144	3.68329	4.14717	RCC1	2715	12	ENSG00000180198
	KIAA0319L_18	0.274137	1.13689	4.14717	KIAA0319L	4398	15	ENSG00000142687
	HSPB11_5	0.315204	1.30721	4.14717	HSPB11	765	2	ENSG00000081870
	GBP2_1	0.196201	0.81368	4.14717	GBP2	3687	15	ENSG00000162645
	LAMTOR5_1	0.395297	1.63936	4.14717	LAMTOR5	1830	3	ENSG00000134248
	C1orf51_1	0.312751	1.29703	4.14717	C1orf51	771	6	ENSG00000159208
	PPOX_5	0.307565	1.27553	4.14717	PPOX	784	2	ENSG00000143224
	PRDX6_2	0.298061	1.23611	4.14717	PRDX6	809	2	ENSG00000117592
	TIMM17A_4	0.364798	1.51288	4.14717	TIMM17A	661	3	ENSG00000134375
	HNRNPA1P59_1	0.26267	1.08934	4.14717	HNRNPA1P59	918	1	ENSG00000230280
	EIF2D_7	0.496155	2.05764	4.14717	EIF2D	486	5	ENSG00000143486
	PYCR2_5	0.476544	1.97631	4.14717	PYCR2	506	2	ENSG00000143811
	PRKD3_2	0.465504	1.93053	4.14717	PRKD3	518	6	ENSG00000115825
	XPO1_15	1.48236	6.14762	4.14717	XPO1	488	5	ENSG00000082898
	ZFAND2B_6	0.282025	1.16961	4.14717	ZFAND2B	855	2	ENSG00000158552
	MRPS25_3	2.45218	10.1696	4.14717	MRPS25	590	4	ENSG00000131368
	RP11-348P10.2_1	0.123467	0.512039	4.14717	RP11-348P10.2	1953	1	ENSG00000272077
	SLC25A26_6	0.0623239	0.258468	4.14717	SLC25A26	3869	13	ENSG00000144741
	PCNP_5	0.312751	1.29703	4.14717	PCNP	771	2	ENSG00000081154
	TOPBP1_7	0.39018	1.61814	4.14717	TOPBP1	618	5	ENSG00000163781
	MFN1_7	0.28809	1.19476	4.14717	MFN1	837	5	ENSG00000171109
	EIF2B5_4	0.358293	1.4859	4.14717	EIF2B5	673	3	ENSG00000145191
	RP11-443P15.2_5	0.202291	0.838937	4.14717	RP11-443P15.2	1192	4	ENSG00000171658
	GAK_1	0.363697	1.50831	4.14717	GAK	1326	10	ENSG00000178950
	ZFYVE28_10	0.287403	1.19191	4.14717	ZFYVE28	839	2	ENSG00000159733
	OCIAD1_13	0.414315	1.71823	4.14717	OCIAD1	582	7	ENSG00000109180
	MSMO1_3	0.247822	1.02776	4.14717	MSMO1	973	5	ENSG00000052802
	POLK_13	0.156986	0.65105	4.14717	POLK	1536	6	ENSG00000122008
	CAST_14	0.368702	1.52907	4.14717	CAST	654	5	ENSG00000153113
	STARD4_1	0.600576	2.49069	4.14717	STARD4	803	6	ENSG00000164211
	TXNDC15_11	0.119372	0.495056	4.14717	TXNDC15	2020	3	ENSG00000113621
	HSPA9_11	2.50136	10.3736	4.14717	HSPA9	482	5	ENSG00000113013
	PHYKPL_11	0.413604	1.71529	4.14717	PHYKPL	583	4	ENSG00000175309
	FAM188B_1	0.0969177	0.401934	4.14717	FAM188B	2488	6	ENSG00000106125
	SEPT7_11	0.724118	3.00304	4.14717	SEPT7	333	3	ENSG00000122545
	WBSCR22_2	0.449034	1.86222	4.14717	WBSCR22	1074	9	ENSG00000071462
	PMS2P3_8	0.647332	2.6846	4.14717	PMS2P3	1490	9	ENSG00000127957
	CADPS2_3	0.215488	0.893666	4.14717	CADPS2	2238	15	ENSG00000081803
	CHCHD3_3	0.431362	1.78893	4.14717	CHCHD3	559	3	ENSG00000106554
	PTK2_59	0.558821	2.31753	4.14717	PTK2	863	3	ENSG00000169398
	CLTA_10	0.127583	0.529107	4.14717	CLTA	1890	8	ENSG00000122705
	TLE4_9	0.367578	1.52441	4.14717	TLE4	656	7	ENSG00000106829
	AGTPBP1_8	0.527639	2.18821	4.14717	AGTPBP1	914	9	ENSG00000135049
	RP11-82L18.2_1	0.413604	1.71529	4.14717	RP11-82L18.2	583	2	ENSG00000224945
	RAPGEF1_7	0.233202	0.96713	4.14717	RAPGEF1	1034	6	ENSG00000107263
	RP11-383C5.4_6	0.671675	2.78555	4.14717	RP11-383C5.4	718	3	ENSG00000224023
	CD151_16	0.312751	1.29703	4.14717	CD151	771	8	ENSG00000177697
	ZBED5_2	0.443256	1.83826	4.14717	ZBED5	544	3	ENSG00000236287
	CORO1B_1	0.232528	0.964332	4.14717	CORO1B	1037	4	ENSG00000172725
	C11orf73_7	0.301791	1.25158	4.14717	C11orf73	799	6	ENSG00000149196
	DNM1L_2	1.20165	4.98345	4.14717	DNM1L	602	3	ENSG00000087470
	LRRK2_2	0.0580619	0.240793	4.14717	LRRK2	8306	26	ENSG00000188906
	APPL2_14	0.427538	1.77307	4.14717	APPL2	564	7	ENSG00000136044
	DDX51_1	0.59834	2.48142	4.14717	DDX51	806	6	ENSG00000185163
	PABPC3_1	0.078036	0.323629	4.14717	PABPC3	3090	1	ENSG00000151846
	RPL21_1	0.95687	3.9683	4.14717	RPL21	756	3	ENSG00000122026
	SDR39U1_11	0.231634	0.960627	4.14717	SDR39U1	1041	4	ENSG00000100445
	COCH_10	0.120747	0.500757	4.14717	COCH	1997	11	ENSG00000100473
	SRP54_9	0.455825	1.89038	4.14717	SRP54	529	2	ENSG00000100883
	RP11-349A22.5_9	0.475604	1.97241	4.14717	RP11-349A22.5	507	4	ENSG00000257621
	JDP2_1	0.432135	1.79214	4.14717	JDP2	558	3	ENSG00000140044
	HSP90AA1_11	0.282025	1.16961	4.14717	HSP90AA1	1710	7	ENSG00000080824
	HYKK_7	0.110611	0.458721	4.14717	HYKK	2180	5	ENSG00000188266
	MORF4L1_9	0.199447	0.82714	4.14717	MORF4L1	1209	7	ENSG00000185787
	ZSCAN2_15	0.266149	1.10377	4.14717	ZSCAN2	906	3	ENSG00000176371
	MRPS11_6	0.526487	2.18343	4.14717	MRPS11	458	3	ENSG00000181991
	HBA1_1	0.83581	3.46625	4.14717	HBA1	577	3	ENSG00000206172
	MRPL28_2	0.108179	0.448637	4.14717	MRPL28	2229	4	ENSG00000086504
	ERCC4_1	0.114497	0.47484	4.14717	ERCC4	2106	6	ENSG00000175595
	PRPF8_9	0.692906	2.8736	4.14717	PRPF8	1044	5	ENSG00000174231
	KIAA0753_3	0.295866	1.22701	4.14717	KIAA0753	815	3	ENSG00000198920
	MPRIP_5	0.457554	1.89756	4.14717	MPRIP	527	2	ENSG00000133030
	FAM187A_1	0.0709836	0.294381	4.14717	FAM187A	3397	4	ENSG00000214447
	THOC1_14	0.431362	1.78893	4.14717	THOC1	559	7	ENSG00000079134
	C19orf25_4	0.339941	1.40979	4.14717	C19orf25	2128	4	ENSG00000119559
	ANGPTL4_9	0.422296	1.75134	4.14717	ANGPTL4	571	3	ENSG00000167772
	PTGIR_2	0.622274	2.58068	4.14717	PTGIR	775	2	ENSG00000160013
	NR1H2_14	0.204175	0.84675	4.14717	NR1H2	2362	14	ENSG00000131408
	ZNF587_1	0.435255	1.80508	4.14717	ZNF587	554	2	ENSG00000198466
	DMC1_3	0.1017	0.421768	4.14717	DMC1	2371	14	ENSG00000100206
	USP11_11	0.535847	2.22225	4.14717	USP11	900	6	ENSG00000102226
	SPIN2A_2	0.182814	0.758159	4.14717	SPIN2A	1319	2	ENSG00000147059
	ANXA9_1	0.132054	0.547652	4.14717	ANXA9	1826	14	ENSG00000143412
	TROVE2_13	0.16359	0.678434	4.14717	TROVE2	1474	7	ENSG00000116747
	RPS6KC1_5	0.318115	1.31928	4.14717	RPS6KC1	3032	11	ENSG00000136643
	GPD2_1	0.338192	1.40254	4.14717	GPD2	713	4	ENSG00000115159
	STK16_11	0.0840764	0.348679	4.14717	STK16	2868	8	ENSG00000115661
	PTPRN_14	0.428297	1.77622	4.14717	PTPRN	563	6	ENSG00000054356
	SGOL1_11	0.213296	0.884575	4.14717	SGOL1	2261	7	ENSG00000129810
	ZNF717_2	0.0622274	0.258068	4.14717	ZNF717	3875	4	ENSG00000227124
	TIAM2_19	0.419359	1.73915	4.14717	TIAM2	575	5	ENSG00000146426
	C8orf58_2	0.538239	2.23217	4.14717	C8orf58	448	3	ENSG00000241852
	LYPLA1_4	0.719795	2.98511	4.14717	LYPLA1	335	5	ENSG00000120992
	FAM92A1_12	0.927428	3.8462	4.14717	FAM92A1	780	5	ENSG00000188343
	HDHD3_3	0.264109	1.0953	4.14717	HDHD3	913	3	ENSG00000119431
	BSCL2_21	0.159058	0.659639	4.14717	BSCL2	1516	11	ENSG00000168000
	UFM1_6	0.377357	1.56496	4.14717	UFM1	639	4	ENSG00000120686
	TRPM7_5	1.67035	6.92721	4.14717	TRPM7	7218	39	ENSG00000092439
	ATP2A3_15	0.206315	0.855626	4.14717	ATP2A3	4675	21	ENSG00000074370
	P4HB_7	0.553053	2.29361	4.14717	P4HB	872	2	ENSG00000185624
	PTBP1_16	0.531126	2.20267	4.14717	PTBP1	454	3	ENSG00000011304
	SAFB_13	0.388921	1.61292	4.14717	SAFB	620	4	ENSG00000160633
	PRX_2	0.262957	1.09053	4.14717	PRX	5502	6	ENSG00000105227
	ARHGEF1_6	0.276527	1.1468	4.14717	ARHGEF1	872	9	ENSG00000076928
	PLAUR_5	0.368139	1.52674	4.14717	PLAUR	655	2	ENSG00000011422
	ZNF235_5	0.151274	0.62736	4.14717	ZNF235	3188	5	ENSG00000159917
	ELMO2_11	0.175538	0.727988	4.14717	ELMO2	4121	10	ENSG00000062598
	ADSL_8	0.351503	1.45774	4.14717	ADSL	686	2	ENSG00000239900
	ALG12_2	0.357761	1.4837	4.14717	ALG12	674	4	ENSG00000182858
	PQBP1_7	0.337719	1.40058	4.14717	PQBP1	1428	6	ENSG00000102103
	SSR4_3	0.544314	2.25736	4.14717	SSR4	443	4	ENSG00000180879
	NIN_3	0.792436	3.27973	4.13879	NIN	8368	29	ENSG00000100503
	TP53I3_7	3.95887	16.3628	4.13321	TP53I3	1005	5	ENSG00000115129
	FAM21A_5	2.56404	10.5565	4.11712	FAM21A	4326	29	ENSG00000099290
	ANKRD6_15	0.343949	1.41585	4.11645	ANKRD6	5258	15	ENSG00000135299
	ETNK2_8	0.743009	3.05856	4.11645	ETNK2	2434	8	ENSG00000143845
	HOMEZ_3	1.0346	4.25889	4.11645	HOMEZ	1748	2	ENSG00000215271
	FBLN5_3	0.835921	3.43708	4.11173	FBLN5	1875	11	ENSG00000140092
	TSPAN14_8	0.0819515	0.336434	4.10528	TSPAN14	16183	9	ENSG00000108219
	FLNB_8	2.05025	8.40762	4.10078	FLNB	8762	45	ENSG00000136068
	PFDN1_6	0.952669	3.90211	4.09597	PFDN1	1139	2	ENSG00000113068
	CLSTN3_8	1.01033	4.13827	4.09597	CLSTN3	4296	17	ENSG00000139182
	SYNE2_22	0.0940939	0.385406	4.09597	SYNE2	11532	67	ENSG00000054654
	GOT2_4	1.10386	4.52136	4.09597	GOT2	983	7	ENSG00000125166
	TLK2_5	0.608234	2.49131	4.09597	TLK2	1784	17	ENSG00000146872
	NEK6_10	1.18589	4.85738	4.09597	NEK6	2745	11	ENSG00000119408
	SLC25A22_23	1.79354	7.34628	4.09597	SLC25A22	605	6	ENSG00000177542
	SLC25A39_7	1.51417	6.1923	4.08957	SLC25A39	1274	11	ENSG00000013306
	SPCS2_3	3.34324	13.6724	4.08957	SPCS2	577	2	ENSG00000118363
	TTLL1_4	1.14416	4.67911	4.08957	TTLL1	1686	10	ENSG00000100271
	NUBP2_16	3.80301	15.5349	4.0849	NUBP2	1173	6	ENSG00000095906
	AP000662.4_2	0.302494	1.23458	4.08134	AP000662.4	2790	2	ENSG00000254602
	ZFP90_4	1.6384	6.68688	4.08134	ZFP90	4636	5	ENSG00000184939
	ZNF83_20	1.15928	4.73144	4.08134	ZNF83	728	3	ENSG00000167766
	SCRN2_4	0.483644	1.97392	4.08134	SCRN2	1745	7	ENSG00000141295
	AKR1C1_5	4.95148	20.1773	4.075	AKR1C1	2021	14	ENSG00000187134
	PCSK1_1	0.450402	1.83513	4.07441	PCSK1	5086	14	ENSG00000175426
	IFNAR2_2	1.0416	4.23971	4.07037	IFNAR2	1389	9	ENSG00000159110
	SHMT2_2	4.16686	16.9344	4.06408	SHMT2	1765	12	ENSG00000182199
	RASSF4_6	0.165567	0.671374	4.05501	RASSF4	3641	11	ENSG00000107551
	NT5C_10	0.654536	2.65415	4.05501	NT5C	921	4	ENSG00000125458
[truncated: 39 more rows]
