# Supplementary material for: The Transplantation Resistance of Type II Diabetes Mellitus Adipose-Derived Stem Cells Is Due to G6PC and IGF1 Genes Related to the FoxO Signaling Pathway
Source: Int J Mol Sci. 2021 Jun 19;22(12):6595. doi: 10.3390/ijms22126595 (PMC8235161; doi:10.3390/ijms22126595)
Supplement: Supplementary file 1 [file ijms-22-06595-s001.zip › Supplementary Table 2.xlsx]

## Sheet: Sheet1
	Supplementary Table 2. List of PCR primers
	Gene Symbol	Gene Name	Primer Set	Acc. No.	Gene ID	Gene size	Position	length	Forward	GC%	Tm	Reverse	GC%	Tm
	IL6	Homo sapiens interleukin 6 (IL6), transcript variant 1, mRNA.	HA032507	NM_000600.5	3569	1127	553	150	AAGCCAGAGCTGTGCAGATGAGTA	50	64.8	TGTCCTGCAGCCACTGGTTC	60	64.8
	CDKN1B	Homo sapiens cyclin dependent kinase inhibitor 1B (CDKN1B), mRNA.	HA039061	NM_004064.4	1027	2535	1194	177	CAAATGCCGGTTCTGTGGAG	55	63.9	TCCATTCCATGAAGTCAGCGATA	43.5	63.9
	HOMER3	Homo sapiens homer scaffold protein 3 (HOMER3), transcript variant 1, mRNA.	HA127635	NM_001145722.2	9454	1848	466	185	CATTGGGATTGGCTGTTTGTCTAC	45.8	63.9	TGTGCTGAAGATTGGCTGCTC	52.4	63.9
	PIK3R1	Homo sapiens phosphoinositide-3-kinase regulatory subunit 1 (PIK3R1), transcript variant 4, mRNA.	HA181152	NM_001242466.2	5295	5529	4298	138	AGCATTGGGACCTCACATTACACA	45.8	64.9	ACTGGAAACACAGTCCATGCACATA	44	64.9
	AKT2	Homo sapiens AKT serine/threonine kinase 2 (AKT2), transcript variant 2, mRNA.	HA202865	NM_001243027.3	208	5213	3961	72	AGGGCCTGGCACAGATGAA	57.9	64.1	TCTCAAAGACTCAATGGGTGTGAAG	44	63.9
	AKT3	Homo sapiens AKT serine/threonine kinase 3 (AKT3), transcript variant 3, mRNA.	HA202942	NM_001206729.1	10000	1584	944	121	CTGAGGACCGCACACGTTTCTA	54.5	64.7	TGGCCATCTTTGTCCAGCATTA	45.5	64.8
	CDK2	Homo sapiens cyclin dependent kinase 2 (CDK2), transcript variant 3, mRNA.	HA228426	NM_001290230.2	1017	2060	420	100	CATGGATGCCTCTGCTCTCAC	57.1	63.3	GACCCGATGAGAATGGCAGAA	52.4	64.6
	PCK2	Homo sapiens phosphoenolpyruvate carboxykinase 2, mitochondrial (PCK2), transcript variant 3, mRNA.	HA243485	NM_001291556.2	5106	2013	1348	163	TGACGCCATCATCTTTGGTG	50	63	CATGGCAAATGGGTCGTG	55.6	62
	GABARAPL1	Homo sapiens GABA type A receptor associated protein like 1 (GABARAPL1), transcript variant 2, mRNA.	HA256804	NM_031412.4	23710	1883	532	140	GAGACCTGAGGACGCCTTATTC	54.5	61.5	TCCCATAGACACTCTCATCACTGTA	44	60.1
	G6PC3	Homo sapiens glucose-6-phosphatase catalytic subunit 3 (G6PC3), transcript variant 3, non-coding RNA.	HA265282	NR_028581.2	92579	1591	281	75	CACCGAGTGGCTCAACCTCAT	57.1	64.8	CTCTGTCCTTAGCAGCTACCGTGAT	52	64.2
	GRB2	Homo sapiens growth factor receptor bound protein 2 (GRB2), transcript variant 1, mRNA	HA268433	NM_002086.5	2885	3273	2516	108	GGAACGCAGCCTCCAGTTGTA	57.1	64.7	TGAAAGCCATGGCCCAATCTA	47.6	64.8
	FBXO32	Homo sapiens F-box protein 32 (FBXO32), transcript variant 1, mRNA.	HA271960	NM_058229.4	114907	6744	5991	132	CCTAGAAACTGAGATTCCGAAGCA	45.8	63.1	TGAACATCCGCTGGGCTAGA	55	64.1
	FBXO10	Homo sapiens F-box protein 10 (FBXO10), mRNA.	HA284132	NM_012166.3	26267	4702	4052	123	GAGACACTGCCACCTCCACATAG	56.5	63.3	GACCCAGATAGCTCCAGGACAAG	56.5	63.5
	MAPK9	Homo sapiens mitogen-activated protein kinase 9 (MAPK9), transcript variant JNK2-g2, mRNA.	HA284654	NM_001308244.1	5601	2230	473	138	CACATGGAGCTGGATCATGAAAG	47.8	64	CAGGGTGCAGTCTGATTTCACAA	47.8	64.6
	IGF1	Homo sapiens insulin like growth factor 1 (IGF1), transcript variant 1, mRNA.	HA292017	NM_001111283.3	3479	7326	421	114	TCTTCAGTTCGTGTGTGGAGACAG	50	64	CTCCGGAAGCAGCACTCATC	60	63.4
	TPTEP2-CSNK1E	Homo sapiens TPTEP2-CSNK1E readthrough (TPTEP2-CSNK1E), mRNA.	HA298528	NM_001289912.2	102800317	3390	827	95	GGCTGCGAGGAGAAGGAAAC	60	63.6	CACACGTAGCTCCATGGCTCA	57.1	64.6
	ATM	Homo sapiens ATM serine/threonine kinase (ATM), transcript variant 3, mRNA.	HA305289	NM_001351835.1	472	757	563	190	GAAATTTAAGCGCCTGATTCGAGA	41.7	64.8	CTGCCTGGAGGCTTGTGTTG	60	64.3
	STAT3	Homo sapiens signal transducer and activator of transcription 3 (STAT3), transcript variant 4, mRNA.	HA319144	NM_001369512.1	6774	4899	3743	114	TGCCTTATCAGGGCTGGGATAC	54.5	64.5	GGGACCTTTAGACACGCAAGGA	54.5	64.7
